# Supplementary material for: Fresh Rumen Liquid Inoculant Enhances the Rumen Microbial Community Establishment in Pre-weaned Dairy Calves
Source: Front Microbiol. 2022 Jan 12;12:758395. doi: 10.3389/fmicb.2021.758395 (PMC8790516; doi:10.3389/fmicb.2021.758395)
Supplement: Supplementary file 1 [file Data_Sheet_1.zip]

Archive with 7 entries (7 files):
- Supplementary Material 1.docx
- Supplementary Tables S1, S2, S3.DOCX
- Table S4.docx
- Table S5.DOCX
- Table S6.xlsx
- Table S7.DOCX
- Tables S8 to S14.XLSX
