# Supplementary material for: Fresh Rumen Liquid Inoculant Enhances the Rumen Microbial Community Establishment in Pre-weaned Dairy Calves
Source: Front Microbiol. 2022 Jan 12;12:758395. doi: 10.3389/fmicb.2021.758395 (PMC8790516; doi:10.3389/fmicb.2021.758395)
Supplement: Supplementary file 1 [file Data_Sheet_1.zip › Table S6.xlsx]

## Sheet: Table_S6
Table S6. Pairwise comparisons of Bray-Curtis dissimilarities for rumen bacteria, archaea, ciliate protozoa and fungi communities between calves receiving rumen liquid inoculum (T-group), control calves (C-group) and rumen liquid donor.
Bacteria	WK2_C-group	WK2_T-group	WK4_C-group	WK4_T-group	WK6_C-group	WK6_T-group	WK8_C-group	WK8_T-group
WK2_T-group	0.00622222	NA	NA	NA	NA	NA	NA	NA
WK4_C-group	0.00622222	0.00622222	NA	NA	NA	NA	NA	NA
WK4_T-group	0.00622222	0.00622222	0.00622222	NA	NA	NA	NA	NA
WK6_C-group	0.00622222	0.00622222	0.00622222	0.007	NA	NA	NA	NA
WK6_T-group	0.00622222	0.007	0.00622222	0.395111	0.0186667	NA	NA	NA
WK8_C-group	0.00622222	0.00622222	0.00622222	0.168	0.394154	0.19264	NA	NA
WK8_T-group	0.00622222	0.00622222	0.00622222	0.190167	0.00622222	0.562	0.190167	NA
Donor	0.00423529	0.00423529	0.00423529	0.00423529	0.00423529	0.00423529	0.00423529	0.00423529
Archaea	WK2_C-group	WK2_T-group	WK4_C-group	WK4_T-group	WK6_C-group	WK6_T-group	WK8_C-group	WK8_T-group
WK2_T-group	0.0373333	NA	NA	NA	NA	NA	NA	NA
WK4_C-group	0.116667	0.07	NA	NA	NA	NA	NA	NA
WK4_T-group	0.0373333	0.323556	0.0373333	NA	NA	NA	NA	NA
WK6_C-group	0.1148	0.567	0.399	0.164267	NA	NA	NA	NA
WK6_T-group	0.044	0.438667	0.116667	0.4536	0.438667	NA	NA	NA
WK8_C-group	0.028	0.1148	0.517481	0.0373333	0.517482	0.337474	NA	NA
WK8_T-group	0.0373333	0.434667	0.135692	0.21525	0.255294	0.438667	0.146	NA
Donor	0.0072	0.00514286	0.00514286	0.00514286	0.00514286	0.00514286	0.00514286	0.00514286
Ciliate protozoa	WK2_C-group	WK2_T-group	WK4_C-group	WK4_T-group	WK6_C-group	WK6_T-group	WK8_C-group	WK8_T-group
WK4_T-group		0.044		NA	NA	NA	NA	NA
WK6_C-group					NA	NA	NA	NA
WK6_T-group		0.021		0.353	0.375	NA	NA	NA
WK8_C-group					0.666667	0.375	NA	NA
WK8_T-group		0.021		0.0645	0.375	0.48	0.375	NA
Donor		0.007		0.007	0.009	0.009	0.007	0.009
Fungi	WK2_C-group	WK2_T-group	WK4_C-group	WK4_T-group	WK6_C-group	WK6_T-group	WK8_C-group	WK8_T-group
WK2_T-group	0.688154	NA	NA	NA	NA	NA	NA	NA
WK4_C-group	0.486957	0.130667	NA	NA	NA	NA	NA	NA
WK4_T-group	0.259	0.126	0.66752	NA	NA	NA	NA	NA
WK6_C-group	0.486957	0.259	0.739	0.486957	NA	NA	NA	NA
WK6_T-group	0.130667	0.130667	0.2128	0.486957	0.130667	NA	NA	NA
WK8_C-group	0.2128	0.126	0.486957	0.486957	0.486957	0.5285	NA	NA
WK8_T-group	0.2128	0.18	0.486957	0.486957	0.486957	0.486957	0.691358	NA
Donor	0.009	0.009	0.009	0.0102857	0.009	0.0102857	0.0102857	0.0752727
