# Supplementary material for: Fresh Rumen Liquid Inoculant Enhances the Rumen Microbial Community Establishment in Pre-weaned Dairy Calves
Source: Front Microbiol. 2022 Jan 12;12:758395. doi: 10.3389/fmicb.2021.758395 (PMC8790516; doi:10.3389/fmicb.2021.758395)
Supplement: Supplementary file 1 [file Data_Sheet_1.zip › Tables S8 to S14.XLSX]

## Sheet: Table_S8 Bacteria
TableS8. The relative abundances, standard deviation, statistical significance and pairwise comparisons of bacterial genera in rumen liquid samples of rumen liquid inoculated calves (T-group), control calves (C-group), and donor cow during the eight-week treatment period. The rare taxa present in less than six samples were filtered from the data. The yellow color indicates a statistical tendency …
						Average by group and week								Average of treatment		Average of week					Statistics			Standard deviation of treatment and week								Stdev of treatment		Stdev of week				Stdev of donor	Tukey pairwise comparison within group by week
Kingdom	Phylum	Class	Order	Family	Genus	2C-group	4C-group	6C-group	8C-group	2T-group	4T-group	6T-group	8T-group	T-group	C-group	W2	W4	W6	W8	Donor	Week	Treatment	Trt*week	2C-group	4C-group	6C-group	8C-group	2T-group	4T-group	6T-group	8T-group	T-group	C-group	W2	W4	W6	W8	Donor	T4-T2	T6-T2	T8-T2	T6-T4	T8-T4	T8-T6	C4-C2	C6-C2	C8-C2	C6-C4	C8-C4
k__Bacteria	p__Bacteroidetes	c__Bacteroidia	o__Bacteroidales	f__Prevotellaceae	g__Prevotella	0.22163	0.282654	0.192867	0.27023	0.194275	0.251692	0.281203	0.361751	0.27223	0.241845	0.207953	0.267173	0.237035	0.31599	0.26415	0.05824	0.79842	0.06197	0.0831925	0.0757091	0.0886228	0.103502	0.16915	0.0919081	0.176609	0.112389	0.146252	0.0903542	0.127888	0.0818928	0.140981	0.113557	0.0327609	0.49292	0.464549	0.116435	1	0.99054	0.993234	0.998889	0.999274	0.999911	0.945609	1
k__Bacteria	p__Firmicutes	c__Clostridia	o__Clostridiales	o__Clostridiales	o__Clostridiales	0.0411615	0.139822	0.102545	0.0716162	0.0391123	0.0732147	0.0689896	0.0663464	0.0619158	0.0887861	0.0401369	0.106518	0.0857672	0.0689813	0.102583	0.08261	0.05608	0.71897	0.0272577	0.0521108	0.0406281	0.0318357	0.0381238	0.026476	0.0417755	0.0377638	0.0366728	0.0522346	0.031615	0.0525635	0.043019	0.0334139	0.0105718	0.175879	0.441791	0.496362	0.999303	0.998185	1	0.0241592	0.203123	0.797029	0.981065	0.511185
k__Bacteria	p__Firmicutes	c__Clostridia	o__Clostridiales	f__Ruminococcaceae	f__Ruminococcaceae	0.0753774	0.102102	0.0610726	0.0571602	0.0520608	0.0326935	0.0320428	0.0266943	0.0358728	0.0739281	0.0637191	0.067398	0.0465577	0.0419272	0.0639746	0.240724	0.001019	0.552733	0.075001	0.0584571	0.0227352	0.0430892	0.0459669	0.0204004	0.0323197	0.0254948	0.031859	0.0529699	0.0605441	0.0552843	0.0306527	0.0373166	0.00636525	0.994666	0.721477	0.970882	0.985023	0.999996	0.998056	0.994723	1	0.999998	0.998301	0.975867
k__Bacteria	p__Firmicutes	c__Clostridia	o__Clostridiales	f__Lachnospiraceae	f__Lachnospiraceae	0.0561746	0.0426327	0.0348732	0.0439157	0.0423129	0.0608686	0.069137	0.0616942	0.0585032	0.0443991	0.0492438	0.0517506	0.0520051	0.052805	0.0556853	0.40674	0.10694	0.08085	0.0418861	0.0243329	0.0176271	0.0201046	0.0342354	0.0487723	0.0228486	0.0202088	0.0328052	0.0269491	0.0371838	0.0379615	0.0264332	0.0213439	0.00898789	0.976579	0.574134	0.739286	0.983373	0.997876	0.999995	0.995433	0.883908	0.999621	0.998783	0.999998
k__Bacteria	p__Bacteroidetes	c__Bacteroidia	o__Bacteroidales	o__Bacteroidales	o__Bacteroidales	0.00327651	0.0688032	0.103957	0.0578699	0.00868772	0.0595503	0.0703153	0.037648	0.0440503	0.0584767	0.00598211	0.0641768	0.0871361	0.0477589	0.0512918	9.484e-05	0.89557	0.09439	0.0026248	0.0366071	0.0856484	0.034575	0.00754876	0.0442134	0.0446081	0.027019	0.0401022	0.0592436	0.00608434	0.0390004	0.0674355	0.0314123	0.00390822	0.0303586	0.00998978	0.245961	0.999881	0.979291	0.868506	5.22871e-06	9.30283e-07	2.09641e-05	0.999344	0.999844
k__Bacteria	p__Bacteroidetes	c__Bacteroidia	o__Bacteroidales	f__Bacteroidaceae	g__Bacteroides	0.17753	0.0206141	0.00239724	0.000341031	0.085642	0.00180802	0.00126269	0.000195466	0.022227	0.0502205	0.131586	0.0112111	0.00182996	0.000268248	2.30616e-05	4.748e-16	0.003294	0.126556	0.0599352	0.0196609	0.00325106	0.000312637	0.102496	0.00165366	0.00224712	0.000120618	0.0607008	0.0810535	0.0933313	0.0165349	0.00272957	0.00023837	3.57278e-05	2.48702e-05	2.69747e-07	3.21404e-09	0.845244	0.11463	0.842126	0.00287137	5.46669e-09	2.42046e-11	0.00337705	1.111e-05
k__Bacteria	p__Firmicutes	c__Clostridia	o__Clostridiales	f__Lachnospiraceae	g__Butyrivibrio	0.0205138	0.0372432	0.0331804	0.0744081	0.0223099	0.0381374	0.0200921	0.038327	0.0297166	0.0413364	0.0214119	0.0376903	0.0266363	0.0563676	0.0714229	0.01615	0.40729	0.57844	0.0176566	0.0309668	0.0225026	0.0628432	0.0217637	0.0356882	0.0143545	0.0252773	0.0252954	0.0408045	0.0189179	0.0318595	0.0192495	0.0494024	0.0152343	0.673568	0.998136	0.62915	0.955736	1	0.939116	0.990399	0.945358	0.401701	0.999986	0.884505
Unassigned	Other	Other	Other	k__Unassigned_Other	Other_with archaea	0.0140605	0.0291156	0.0282725	0.0312064	0.0388807	0.0512555	0.0355121	0.0317142	0.0393406	0.0256638	0.0264706	0.0401856	0.0318923	0.0314603	0.0622506				0.0134916	0.0117216	0.0167412	0.0173243	0.0298781	0.0593646	0.0138421	0.0172465	0.033505	0.0156087	0.0256227	0.0424031	0.0151255	0.0164831	0.0105425	0.999926	0.999261	1	1	0.999998	0.999927	0.373239	0.370418	0.420988	1	1
k__Bacteria	p__Firmicutes	c__Clostridia	o__Clostridiales	f__Veillonellaceae	g__Succiniclasticum	0.0126517	0.0293822	0.0215321	0.0360685	0.0073872	0.0402326	0.04014	0.0462209	0.0334952	0.0249086	0.0100195	0.0348074	0.0308361	0.0411447	0.0393081	6.88e-06	0.4843	0.2976	0.0131437	0.0129619	0.00674178	0.0164116	0.008903	0.0162072	0.0144975	0.0142654	0.0201912	0.0149127	0.0110505	0.0150955	0.014513	0.0155897	0.00666385	0.00033428	0.000326912	0.000109972	1	0.99996	0.999965	0.0400356	0.161346	0.0136106	0.998462	0.999887
k__Bacteria	p__Firmicutes	c__Clostridia	o__Clostridiales	f__Ruminococcaceae	g__Ruminococcus	0.0250838	0.0286997	0.0234849	0.0382648	0.0146233	0.0312953	0.0155311	0.0290643	0.0226285	0.0288833	0.0198536	0.0299975	0.019508	0.0336645	0.0388918	0.09807	0.20638	0.36629	0.0245267	0.0266035	0.0167379	0.0275949	0.0207421	0.0159252	0.0108843	0.0214621	0.0182978	0.023354	0.0223347	0.020948	0.0140871	0.0240538	0.012524	0.122438	0.89133	0.226319	0.803324	0.999985	0.929912	1	1	0.996973	0.999994	0.999482
k__Bacteria	p__Actinobacteria	c__Coriobacteriia	o__Coriobacteriales	f__Coriobacteriaceae	f__Coriobacteriaceae	0.000606518	0.0145193	0.0323198	0.0147324	0.0330017	0.0231368	0.0482132	0.0378986	0.0355626	0.0155445	0.0168041	0.0188281	0.0402665	0.0263155	0.0217369	0.0004382	0.0708597	0.584075	0.000495255	0.0133806	0.0247815	0.0217051	0.05063	0.0235741	0.0528907	0.0438227	0.0422949	0.0201734	0.0380986	0.0188213	0.0402442	0.0351202	0.00322378	0.511451	0.154065	0.252693	0.995831	0.999762	0.999995	0.0262096	0.00133135	0.0457541	0.962533	0.999998
k__Bacteria	p__Proteobacteria	c__Gammaproteobacteria	o__Aeromonadales	f__Succinivibrionaceae	f__Succinivibrionaceae	6.30946e-05	0.00222811	0.0535976	0.0625124	0.000591921	0.0344123	0.0122561	0.0314505	0.0196777	0.0296003	0.000327508	0.0183202	0.0329268	0.0469815	0.00493197	1.114e-07	0.1129	0.3801	9.95466e-05	0.00515576	0.0430699	0.069297	0.00144991	0.0298788	0.012424	0.0313685	0.0253808	0.0480502	0.001018	0.0264646	0.0371413	0.0537881	0.00315796	0.00150228	0.0121005	0.000732884	0.995728	0.999997	0.97738	0.979014	0.0034656	0.000485129	0.0452861	0.00804855
k__Bacteria	p__Bacteroidetes	c__Bacteroidia	o__Bacteroidales	f__[Paraprevotellaceae]	f__[Paraprevotellaceae]	2.14156e-05	0.00880045	0.0332377	0.0173767	0.0542596	0.0481053	0.00868411	0.00508594	0.0290337	0.0148591	0.0271405	0.0284529	0.0209609	0.0112313	0.00598567	0.0006343	0.251341	0.0087546	5.24572e-05	0.012741	0.0388195	0.0156218	0.128137	0.0549531	0.00821381	0.00424658	0.0690143	0.0239315	0.090915	0.0432178	0.0296659	0.0126619	0.00113407	0.0284946	0.493588	0.899997	0.842786	0.408945	0.995899	0.0157246	0.000126063	0.000280724	0.733816	0.866097
k__Bacteria	p__Fibrobacteres	c__Fibrobacteria	o__Fibrobacterales	f__Fibrobacteraceae	g__Fibrobacter	0	2.1245e-05	0.0247991	0.0113926	0.017963	0.0134816	0.0388327	0.0221217	0.0230997	0.00905325	0.00898149	0.0067514	0.0318159	0.0167572	0.00857903	1.321e-06	6.7e-06	0.001775	0	5.20393e-05	0.0189581	0.01035	0.0276773	0.00953883	0.0358083	0.0144279	0.02462	0.0144979	0.0208853	0.00952748	0.0282827	0.0132177	0.00270934	0.7635	0.375368	0.56328	0.998308	0.99998	0.999986	0.999997	1.27105e-07	1.8547e-05	2.76181e-07	4.05386e-05
k__Bacteria	p__Bacteroidetes	c__Bacteroidia	o__Bacteroidales	f__[Paraprevotellaceae]	g__CF231	5.3178e-05	0.0114765	0.0143288	0.0116605	0.0164034	0.0205444	0.0269372	0.0096311	0.018379	0.00937973	0.00822829	0.0160104	0.020633	0.0106458	0.0102785	0.0051426	0.0033852	0.0003456	0.000102887	0.0177093	0.00772071	0.0126089	0.0170941	0.0197309	0.041421	0.00844646	0.0240407	0.0121361	0.0143434	0.0184916	0.0291601	0.0102867	0.00331815	0.998904	0.997976	0.995154	1	0.884885	0.860316	0.553327	0.000545436	0.00257164	0.101372	0.279543
k__Bacteria	p__Bacteroidetes	c__Bacteroidia	o__Bacteroidales	f__RF16	f__RF16	0	0.00931612	0.0334809	0.0192397	0.0012255	0.0206467	0.0131022	0.00627516	0.0103124	0.0155092	0.000612751	0.0149814	0.0232915	0.0127574	0.0131414	0.001022	0.980897	0.025364	0	0.0166069	0.0303137	0.0213002	0.00246583	0.0140401	0.0175985	0.00834804	0.0135032	0.0227814	0.0017814	0.0158106	0.0259178	0.0168447	0.00234279	0.105383	0.597578	0.877185	0.966197	0.785342	0.999605	0.345423	0.000414508	0.00679238	0.172132	0.686686
k__Bacteria	p__Bacteroidetes	c__Bacteroidia	o__Bacteroidales	f__S24-7	f__S24-7	0.0154401	0.00283921	0.00376577	0.00615643	0.0156931	0.0220849	0.0194041	0.012592	0.0174435	0.00705038	0.0155666	0.0124621	0.0115849	0.00937423	0.00649953	0.09508	0.16481	0.01283	0.0211338	0.00467088	0.00746266	0.012152	0.0382013	0.0428393	0.0228067	0.0117137	0.029541	0.0131171	0.0294342	0.0307428	0.018123	0.0118654	0.00158813	0.404909	0.0581447	0.0876845	0.973559	0.991477	1	0.675358	0.73296	0.996202	1	0.970421
k__Bacteria	p__Firmicutes	c__Clostridia	o__Clostridiales	f__Lachnospiraceae	g__[Ruminococcus]	0.0543041	0.00917596	0.00112762	0.000526987	0.0259648	0.00151321	0.000133052	0.00010222	0.00692833	0.0162837	0.0401345	0.00534458	0.000630337	0.000314604	1.14642e-05	9.741e-12	0.003365	0.474736	0.0367037	0.00741756	0.00130719	0.00108509	0.0239089	0.00206499	0.00014537	0.000165433	0.0158617	0.028643	0.0330335	0.00655449	0.00102766	0.000772551	2.80815e-05	0.0230414	6.77299e-05	2.49011e-05	0.517845	0.330449	0.999982	0.134371	0.000100866	1.41157e-06	0.193286	0.00749144
k__Bacteria	p__Bacteroidetes	c__Bacteroidia	o__Bacteroidales	f__[Paraprevotellaceae]	g__[Prevotella]	0.00728839	0.040112	0.030543	0.00197219	0.00199538	0.0012633	0.00569769	0.00236204	0.0028296	0.0199789	0.00464188	0.0206876	0.0181203	0.00216711	0.000493369	0.7096	0.2078	0.3983	0.0146608	0.0335838	0.049164	0.00342581	0.00370575	0.00195778	0.006684	0.00282353	0.00427648	0.0328843	0.0105632	0.0304305	0.0358795	0.00299997	0.000181859	1	0.969295	0.995848	0.990106	0.99936	0.999989	0.0659705	0.873424	0.999999	0.668413	0.101234
k__Bacteria	p__Firmicutes	c__Bacilli	o__Lactobacillales	f__Streptococcaceae	g__Streptococcus	0.044752	0.00169709	0.000346981	0.000160844	0.0406686	0.000535923	0.000701503	0.000219252	0.0105313	0.0117392	0.0427103	0.00111651	0.000524242	0.000190048	3.45046e-05	2.978e-09	0.3396	0.173	0.0643947	0.00107258	0.000522582	0.00012357	0.079483	0.000568793	0.000954663	0.000233483	0.0411048	0.0357939	0.0690001	0.00101868	0.000756753	0.000180694	3.77992e-05	0.00362666	0.00838461	0.000279339	0.999989	0.988999	0.943507	0.0294656	1.29982e-05	4.35473e-06	0.19483	0.0958618
k__Bacteria	p__Verrucomicrobia	c__Verrucomicrobiae	o__Verrucomicrobiales	f__Verrucomicrobiaceae	g__Akkermansia	0.0454557	0.00322868	0	0	0.037565	1.9975e-05	1.14524e-05	0	0.00939911	0.0121711	0.0415104	0.00162433	5.7262e-06	0	0	9.22e-06	0.1493	0.1199	0.0479811	0.00738268	0	0	0.0806591	3.09452e-05	2.80525e-05	0	0.0411128	0.0299914	0.0634086	0.00525194	1.98361e-05	0	0	0.250099	0.208467	0.164614	1	0.999998	1	0.0328417	0.000671534	0.000671534	0.866417	0.866417
k__Bacteria	p__Spirochaetes	c__Spirochaetes	o__Spirochaetales	f__Spirochaetaceae	g__Treponema	2.10083e-05	0.00267503	0.0185539	0.0216697	0.0121327	0.0075511	0.00652991	0.00872567	0.00873483	0.0107299	0.00607684	0.00511306	0.0125419	0.0151977	0.00692016	7.9e-06	0.004026	1.14e-05	3.25479e-05	0.00649193	0.0137692	0.00906472	0.0180369	0.00413893	0.00479035	0.0080335	0.00990513	0.0127386	0.0137071	0.00578169	0.0116635	0.0106009	0.00112181	0.998707	0.999999	0.999999	0.999895	0.999936	1	0.967306	0.000256168	8.63742e-06	0.00563086	0.000226058
k__Bacteria	p__Proteobacteria	c__Gammaproteobacteria	o__Aeromonadales	f__Succinivibrionaceae	g__Succinivibrio	0.0184492	0.00276561	0.00489044	0.0361515	2.0079e-05	0.000628736	0.0014461	0.0130348	0.00378243	0.0155642	0.00923465	0.00169717	0.00316827	0.0245931	5.73946e-05	0.001398	0.53771	0.694203	0.0451606	0.00590404	0.0112381	0.0587267	3.11076e-05	0.00078373	0.00241812	0.0287048	0.0145111	0.0375943	0.0319322	0.00416761	0.00795611	0.0456938	9.13341e-05	0.937397	0.656866	0.200887	0.998895	0.853694	0.991445	0.999896	0.99986	0.387264	1	0.644579
k__Bacteria	p__Firmicutes	c__Clostridia	o__Clostridiales	f__Lachnospiraceae	g__Coprococcus	0.0225233	0.0122864	0.0170059	0.00610893	0.000821266	0.00624256	0.00749821	0.00430676	0.0047172	0.0144811	0.0116723	0.0092645	0.0122521	0.00520784	0.0101535	0.07693	0.07928	0.53574	0.0496206	0.00976751	0.0218204	0.0065112	0.00142311	0.0080805	0.00857705	0.00404043	0.00638782	0.0265857	0.0353349	0.00911083	0.0165685	0.00525139	0.00199005	0.740408	0.54502	0.687174	0.999984	1	0.999998	0.963451	0.807181	0.995452	0.999821	0.999981
k__Bacteria	p__Actinobacteria	c__Actinobacteria	o__Bifidobacteriales	f__Bifidobacteriaceae	g__Bifidobacterium	0.0116378	0.000216988	7.37743e-05	0.00130608	0.0463648	0.00411277	0.00520264	0.0062417	0.0154805	0.00330865	0.0290013	0.00216488	0.0026382	0.00377389	0.011519	0.96359	0.009054	0.508417	0.0261505	0.000173755	6.20009e-05	0.00139177	0.100613	0.00926719	0.00581708	0.0076609	0.0507127	0.0131703	0.0723952	0.00657189	0.00474942	0.00584818	0.0081727	0.955929	1	1	0.975614	0.917204	0.999995	0.89776	0.641278	0.999938	0.999676	0.983305
k__Bacteria	p__Verrucomicrobia	c__Verruco-5	o__WCHB1-41	f__RFP12	f__RFP12	0	0.00105395	0.00404139	0.0137404	0.000162357	0.00622437	0.0433514	0.00492901	0.0136668	0.00470893	8.11787e-05	0.00363916	0.0236964	0.0093347	0.00877487	0.0005855	0.299371	0.155093	0	0.0025518	0.00378923	0.0249005	0.000277038	0.00748448	0.0494674	0.0080936	0.0294993	0.0130381	0.000205123	0.00597605	0.039246	0.0182424	0.00313102	0.295473	0.022828	0.826366	0.938178	0.985169	0.461288	0.993451	0.0290873	0.0369351	0.173017	0.207613
k__Bacteria	p__Proteobacteria	c__Gammaproteobacteria	o__Aeromonadales	f__Succinivibrionaceae	g__Ruminobacter	0.00235908	0.00841246	0.0311278	0.0020644	0.00286749	0.0168947	7.38613e-05	0.00841231	0.00706209	0.0109909	0.00261328	0.0126536	0.0156008	0.00523835	0.000800636	0.2222	0.8557	0.5948	0.00577853	0.0206062	0.0547776	0.00408164	0.00693506	0.0330895	7.21293e-05	0.0152158	0.0184888	0.0300538	0.00609178	0.0266518	0.040335	0.0111265	0.00080541	0.733292	0.999961	0.925651	0.508832	0.999876	0.771029	1	0.56062	0.992382	0.656679	0.997873
k__Bacteria	p__Firmicutes	c__Clostridia	o__Clostridiales	f__Veillonellaceae	g__Selenomonas	8.25737e-05	0.00396303	0.00174667	0.00723617	0.0180241	0.00425201	0.00805224	0.0138513	0.0110449	0.00325711	0.00905333	0.00410752	0.00489946	0.0105437	0.00740014	0.0003903	5.022e-06	0.0216277	0.000174151	0.00811359	0.00206828	0.0102308	0.0258674	0.00249988	0.0103821	0.0103983	0.0149296	0.00674434	0.0197978	0.00572594	0.00786017	0.010424	0.00402687	0.999973	1	0.978841	0.99998	0.899356	0.976803	0.577739	0.241559	0.00242519	0.998824	0.252747
k__Bacteria	p__Bacteroidetes	c__Bacteroidia	o__Bacteroidales	f__BS11	f__BS11	0	2.08581e-05	0.000336583	1.11178e-05	0	0.0408343	0.00268909	0.000220824	0.0109361	9.21397e-05	0	0.0204276	0.00151284	0.000115971	0.00504154	0.66673	0.08825	0.99593	0	5.10917e-05	0.000708719	2.72329e-05	0	0.0818691	0.00413405	0.000540905	0.0421063	0.000361609	0	0.0591685	0.00308318	0.00038121	0.00284617	0.258461	0.582346	0.999474	0.999167	0.557597	0.876615	0.999999	0.989464	1	0.997757	1
k__Bacteria	p__Bacteroidetes	c__Bacteroidia	o__Bacteroidales	f__[Paraprevotellaceae]	g__YRC22	0.000449727	0.00790559	0.0107075	0.0063268	0.00109847	0.00312473	0.00368804	0.0050767	0.00324699	0.0063474	0.0007741	0.00551516	0.00719777	0.00570175	0.0162353	7.779e-06	0.9699	0.1419	0.0011016	0.00914424	0.00955643	0.00523142	0.00174911	0.00269914	0.00213748	0.00372735	0.00289733	0.00767533	0.00143423	0.00689586	0.00755157	0.00437963	0.00219477	0.316493	0.231143	0.0860777	1	0.997578	0.999693	0.000310171	5.25088e-05	9.11712e-05	0.999119	0.999924
k__Bacteria	p__Firmicutes	c__Bacilli	o__Lactobacillales	f__Lactobacillaceae	g__Lactobacillus	0.000546431	6.13586e-05	0.0022214	0.00360155	0.0259647	3.10439e-05	0.000131369	0.00276799	0.00722378	0.00160769	0.0132556	4.62013e-05	0.00117638	0.00318477	0.0107688	0.06739	0.81951	0.60982	0.000635977	5.47371e-05	0.00507463	0.00418935	0.0625174	5.18863e-05	0.000321787	0.00305531	0.0312271	0.00339928	0.0441922	5.32563e-05	0.00359775	0.00352281	0.00699453	0.240672	0.312917	0.938099	1	0.0167175	0.0249513	0.90815	1	0.661988	0.938197	0.079606
k__Bacteria	p__Firmicutes	c__Clostridia	o__Clostridiales	f__Veillonellaceae	g__Acidaminococcus	0.000981687	0.000674618	4.03015e-05	0.0010544	0.0102126	0.000649117	0.0068237	0.0132887	0.00774352	0.000687752	0.00559714	0.000661868	0.003432	0.00717153	4.57654e-05	0.55849	0.06462	0.39175	0.00212043	0.000871534	9.8718e-05	0.00211881	0.0237275	0.0012879	0.00749591	0.0190166	0.0153799	0.0015125	0.0167687	0.00104852	0.00617205	0.0143958	5.59297e-05	0.976314	0.999993	0.997417	0.913915	0.726011	0.999918	0.997851	0.995977	0.999996	0.867228	0.999912
k__Bacteria	p__Firmicutes	c__Clostridia	o__Clostridiales	f__Lachnospiraceae	g__Pseudobutyrivibrio	0	0.000232017	0.00379185	0.00447182	0.0151145	0.00211515	0.00503644	0.0026605	0.00623165	0.00212392	0.00755726	0.00117358	0.00441415	0.00356616	0.00417328	0.039714	0.005986	5.459e-05	0	0.000329237	0.00316397	0.00526542	0.0178172	0.00137102	0.00622181	0.0031443	0.0104254	0.00353571	0.0143736	0.00136778	0.00475065	0.00424156	0.00129043	0.967691	0.818312	0.769401	0.999815	0.999364	1	0.962818	0.0189091	0.00672376	0.214367	0.0991417
k__Bacteria	p__Firmicutes	c__Clostridia	o__Clostridiales	f__Lachnospiraceae	g__Roseburia	0.0179552	3.18674e-05	0.000877109	0.00608931	4.08222e-05	0.00435749	0.000107186	0.000292497	0.0011995	0.00623837	0.008998	0.00219468	0.000492147	0.0031909	0.000275547	0.04567	0.10274	0.3427	0.0438919	7.80589e-05	0.000939773	0.00901307	9.99935e-05	0.0106144	0.000144725	0.000402172	0.00529264	0.0221365	0.0310356	0.00750448	0.000756723	0.00679435	0.000185266	0.975501	0.999823	0.971076	0.999392	1	0.999134	0.914194	0.999573	0.69312	0.658072	0.0927682
k__Bacteria	p__Firmicutes	c__Clostridia	o__Clostridiales	f__[Mogibacteriaceae]	g__Mogibacterium	0.000245943	0.00148244	0.00254701	0.00468496	0.00174864	0.00458764	0.00587935	0.00582059	0.00450905	0.00224009	0.000997292	0.00303504	0.00421318	0.00525277	0.0106944	3.212e-07	0.0009042	0.206526	0.000315107	0.00113185	0.00240821	0.00356562	0.0025533	0.000659872	0.00178555	0.00315086	0.00270022	0.00266377	0.00190376	0.0018466	0.00266717	0.00326242	0.00250079	0.0268192	0.00931615	0.0158696	0.999919	0.999999	0.999999	0.0277289	0.00478205	4.35006e-05	0.997982	0.388171
k__Bacteria	p__Bacteroidetes	c__Bacteroidia	o__Bacteroidales	f__[Odoribacteraceae]	g__Butyricimonas	0.0113177	0.00612125	0.000468118	0.00033541	0.00713455	0.000662491	0.000484692	0.000171469	0.0021133	0.00456063	0.00922614	0.00339187	0.000476405	0.00025344	0	1.002e-06	0.01936	0.89357	0.0112309	0.00661494	0.000344382	0.000532164	0.00852152	0.000865056	0.00104674	0.000334131	0.00500133	0.00765457	0.00975257	0.0053251	0.000742977	0.000432208	0	0.176836	0.017055	0.00963278	0.973141	0.927074	0.999999	0.999969	0.12506	0.02088	0.244967	0.049717
k__Bacteria	p__Cyanobacteria	c__4C0d-2	o__YS2	o__YS3	o__YS2	1.05982e-05	0.000633597	0.00327228	0.00706153	0	0.00190338	0.00814714	0.00554671	0.00389931	0.0027445	5.29908e-06	0.00126849	0.00570971	0.00630412	0.00642175	9.458e-08	0.8526	0.4025	2.59601e-05	0.000946152	0.00518053	0.00526364	0	0.00219051	0.00936375	0.00547841	0.00608681	0.00448316	1.83566e-05	0.00174003	0.0076508	0.00518282	0.0042633	0.0874619	0.0178018	0.00768246	0.997968	0.978875	0.999985	0.824131	0.0349263	0.000629711	0.56993	0.0391894
k__Bacteria	p__Firmicutes	c__Clostridia	o__Clostridiales	f__Lachnospiraceae	g__Lachnospira	0.0111471	0.00358535	0.00133132	0.00163855	0.004325	0.00225623	0.000605894	0.000191744	0.00184472	0.00442559	0.00773606	0.00292079	0.000968605	0.00091515	0	0.05159	0.20941	0.24652	0.0149473	0.00721267	0.0031067	0.00395446	0.0100397	0.00535006	0.00126259	0.000283327	0.00559114	0.00904827	0.0126517	0.00609418	0.00229243	0.00277767	0	1	0.999928	0.99958	0.999995	0.999935	1	0.957318	0.544408	0.50004	0.989373	0.983225
k__Bacteria	p__Proteobacteria	c__Betaproteobacteria	o__Neisseriales	f__Neisseriaceae	f__Neisseriaceae	0.00344078	0.00842857	0.00369185	0.000540735	0.0043261	0.00173839	0.000687696	0.000125757	0.00171949	0.00402549	0.00388344	0.00508348	0.00218977	0.000333246	1.1443e-05	1.777e-07	0.02816	0.1031	0.00276064	0.00818351	0.00544351	0.000761864	0.00207292	0.00100329	0.000607468	0.000161714	0.0019879	0.00557915	0.00237299	0.00656546	0.00401224	0.000568056	2.80294e-05	0.766245	0.0282758	7.03932e-05	0.586779	0.00812143	0.475409	0.994036	1	0.0504264	0.982472	0.0066645
k__Bacteria	p__Spirochaetes	c__Spirochaetes	o__Sphaerochaetales	f__Sphaerochaetaceae	g__Sphaerochaeta	0.000245773	0.00114076	0.00486029	0.00219269	0.00475318	0.00288064	0.00525808	0.000833567	0.00343137	0.00210988	0.00249948	0.0020107	0.00505919	0.00151313	0.000275105	0.1972	0.0338	0.0009	0.00046284	0.00106208	0.00488575	0.00281264	0.00408329	0.0023335	0.00911368	0.000514281	0.00510765	0.00321365	0.00363553	0.0019528	0.00697478	0.00205424	0.000143208	0.996762	0.999509	0.62251	1	0.950919	0.898599	0.322439	0.00297827	0.06037	0.530533	0.99058
k__Bacteria	p__Firmicutes	c__Clostridia	o__Clostridiales	f__[Mogibacteriaceae]	f__[Mogibacteriaceae]	0.000648093	0.00214598	0.00210142	0.00334789	0.00138186	0.00319791	0.00495251	0.00408347	0.00340394	0.00206084	0.00101497	0.00267194	0.00352696	0.00371568	0.0070184	7.167e-05	0.06264	0.80135	0.000766753	0.00108079	0.000929986	0.0019486	0.00124858	0.00101706	0.00256112	0.00222848	0.00221203	0.00153307	0.00105957	0.00114146	0.00236465	0.00203244	0.00179254	0.123561	0.023139	0.0740024	0.996498	0.999998	0.999732	0.0835417	0.0647322	0.0165348	1	0.997817
k__Bacteria	p__Firmicutes	c__Erysipelotrichi	o__Erysipelotrichales	f__Erysipelotrichaceae	f__Erysipelotrichaceae	0.00118821	0.000133547	5.03768e-05	4.18175e-05	0.016456	0.000191714	0.000189346	0.000371017	0.00430201	0.000353488	0.00882208	0.00016263	0.000119861	0.000206417	0.000378302	0.001102	0.024303	0.893578	0.000946633	0.000269542	0.000123398	5.16487e-05	0.0293328	0.000274469	0.000161081	0.000387057	0.015443	0.000676892	0.0213326	0.000261131	0.000154863	0.000314429	0.000248865	0.0114024	0.0312127	0.0953243	0.999936	0.989124	0.999748	0.175708	0.0704995	0.104985	0.999868	0.999997
k__Bacteria	p__Proteobacteria	c__Epsilonproteobacteria	o__Campylobacterales	f__Campylobacteraceae	g__Campylobacter	0	0.000191205	0.000482343	0.000219677	0.0154798	0.000432466	0.00115128	0.000289345	0.00433823	0.000223306	0.00773991	0.000311835	0.000816812	0.000254511	2.27998e-05	0.96727	0.0001574	0.0047074	0	0.000468354	0.000378582	0.000254665	0.0241622	0.000216117	0.00140088	0.000116623	0.0130631	0.000351749	0.0181858	0.000369881	0.00103885	0.000192315	5.58479e-05	0.405588	0.813395	0.212445	0.997484	0.999929	0.963117	0.996894	0.150093	0.763258	0.482054	0.985819
k__Bacteria	p__Tenericutes	c__Mollicutes	o__Anaeroplasmatales	f__Anaeroplasmataceae	g__Anaeroplasma	3.12305e-05	0.000253199	0.00171355	0.00258012	0.00495757	0.00327579	0.00212008	0.00331282	0.00341656	0.00114452	0.0024944	0.00176449	0.00191682	0.00294647	0.00395498	0.073227	0.000559	0.011432	7.64987e-05	0.000411456	0.00259958	0.00229756	0.00833362	0.00166104	0.00215348	0.00333669	0.00449354	0.00195126	0.00617975	0.00195518	0.00228577	0.002758	0.00112585	0.995536	0.999999	0.999994	0.979266	0.972649	1	0.997697	0.776211	0.0929294	0.984972	0.33166
k__Bacteria	p__Proteobacteria	c__Alphaproteobacteria	o__RF32	o__RF32	o__RF32	3.15615e-05	0.000231573	0.003584	0.00266666	0	0.00556989	0.00431294	0.00170193	0.00289619	0.00162845	1.57807e-05	0.00290073	0.00394847	0.0021843	0.000482791	1.163e-05	0.5489	0.1708	5.33659e-05	0.000398399	0.00200045	0.00193664	0	0.0050048	0.00405738	0.00193735	0.0038456	0.00204291	3.9575e-05	0.00438517	0.00307356	0.00191434	0.000329256	8.59315e-05	4.83305e-05	0.0268586	1	0.528244	0.414942	0.982539	0.000112913	0.000561947	0.00190703	0.00844939
k__Bacteria	p__TM7	c__TM7-3	o__CW040	f__F16	f__F16	2.11179e-05	0.00038766	0.00165329	0.00279093	4.06479e-05	0.00521656	0.00548798	0.00235906	0.00327606	0.00121325	3.08829e-05	0.00280211	0.00357064	0.002575	0.0139404	0.0003803	0.444562	0.195225	3.27207e-05	0.000643776	0.00169108	0.00204426	9.95667e-05	0.00587287	0.00642422	0.00308623	0.00487354	0.00169378	7.13921e-05	0.00471439	0.00490609	0.00250597	0.00137507	0.0184804	0.117413	0.321682	0.99414	0.896369	0.999412	0.991544	0.101991	0.0253942	0.445181	0.16666
k__Bacteria	p__Firmicutes	c__Clostridia	o__Clostridiales	f__Veillonellaceae	g__Megasphaera	5.05878e-05	0.00145833	0.000172739	0.000486017	0.00713189	0.00113794	0.00385804	0.00325631	0.00384604	0.000541919	0.00359124	0.00129813	0.00201539	0.00187116	2.30028e-05	0.73419	0.02167	0.84764	0.000123914	0.00333045	0.000338639	0.00107233	0.013266	0.00261507	0.00714497	0.00396522	0.00768642	0.00173434	0.00967867	0.00285976	0.00519239	0.00312451	5.63451e-05	0.813971	0.999982	0.999992	0.937692	0.926899	1	0.963974	0.999959	0.998259	0.996802	0.999876
k__Bacteria	p__Firmicutes	c__Clostridia	o__Clostridiales	f__Ruminococcaceae	g__Oscillospira	0.00460736	0.00299329	0.00167596	0.00188886	0.00253493	0.00140443	0.00103475	0.00108965	0.00151594	0.00279137	0.00357115	0.00219886	0.00135536	0.00148926	0.00113518	0.19838	0.00196	0.22432	0.00320323	0.00130521	0.000735281	0.0014223	0.002766	0.000917831	0.000809006	0.000870927	0.00159231	0.00213687	0.00305171	0.00135859	0.00080955	0.00119937	0.00054055	0.996977	1	1	0.999178	0.99924	1	0.999249	0.787409	0.803604	0.974936	0.978973
k__Bacteria	p__Tenericutes	c__Mollicutes	o__RF39	o__RF39	o__RF39	0.00239784	0.00168786	0.00411591	0.00484876	0.000242853	0.000571375	0.00193018	0.00112853	0.000968233	0.00326259	0.00132035	0.00112962	0.00302304	0.00298864	0.00591649	0.727114	0.0001426	0.431692	0.00132852	0.00242532	0.00324365	0.00583708	0.000565399	0.00110441	0.00243108	0.00152439	0.00159721	0.00361175	0.00148799	0.00188894	0.00296171	0.00450754	0.00121392	0.998043	0.56883	0.778203	0.912749	0.983668	0.99997	0.858385	1	0.999994	0.791761	0.713472
k__Bacteria	p__Firmicutes	c__Clostridia	o__Clostridiales	f__Lachnospiraceae	f__Brucellaceae_other	0.00755677	0.000749477	0.000991844	0.00119596	0.000655741	0.000619807	0.00192779	0.0028028	0.00150154	0.00262351	0.00410626	0.000684642	0.00145982	0.00199938	0	0.30538	0.77824	0.01678	0.0151992	0.000624117	0.000875228	0.000827325	0.000781836	0.000593587	0.00184753	0.00306657	0.00196835	0.00768845	0.0108754	0.000584635	0.00146241	0.00229995	0	0.999941	0.999861	0.9726	1	0.9984	0.999076	0.999999	0.999898	0.969828	0.99841	0.992117
k__Bacteria	p__SR1	p__SR2	p__SR3	p__SR4	p__SR1	1.01459e-05	1.02093e-05	0.0029072	0.00159026	0	0.00174098	0.00757812	0.00164215	0.00274031	0.00112945	5.07295e-06	0.000875595	0.00524266	0.00161621	0.00837916	0.02278	0.0549	0.76396	2.48523e-05	2.50076e-05	0.00709016	0.00330777	0	0.00201933	0.00847581	0.00211217	0.0051101	0.00385236	1.75732e-05	0.00163424	0.0078393	0.00264611	0.00339393	0.422747	0.19465	0.598719	0.999767	0.999993	0.995197	1	0.985833	0.912947	0.98588	0.913119
k__Bacteria	p__Firmicutes	c__Erysipelotrichi	o__Erysipelotrichales	f__Erysipelotrichaceae	g__Bulleidia	0.00176549	0.000102469	0.000565068	0.00116587	0.00333995	0.00147677	0.00198695	0.00478852	0.00289805	0.000899724	0.00255272	0.000789619	0.00127601	0.00297719	0.00150207	0.112496	0.0007336	0.60145	0.00283792	0.00011982	0.000430265	0.00152383	0.00474418	0.00105577	0.00172509	0.00404689	0.00332704	0.00164561	0.00381673	0.00101404	0.00141005	0.00347547	0.000488763	0.999999	0.999886	0.773008	0.999998	0.86878	0.943308	0.563569	0.999994	0.99999	0.731514	0.384626
k__Bacteria	p__Firmicutes	c__Clostridia	o__Clostridiales	f__Christensenellaceae	f__Christensenellaceae	0.0036858	0.00741571	0.00130558	0.00066704	0.000202533	0.000473803	0.000688886	0.00059147	0.000489173	0.00326853	0.00194417	0.00394476	0.000997232	0.000629255	0.00110152	0.76156	0.04953	0.43518	0.00732069	0.0161557	0.0022625	0.00102895	0.000383152	0.000679837	0.000955138	0.000933166	0.000744745	0.00877708	0.0052665	0.0114888	0.00168676	0.00093735	0.000211109	0.999485	0.997876	0.999985	1	0.999999	0.99997	0.986863	1	0.999512	0.989844	0.857063
k__Bacteria	p__Firmicutes	c__Clostridia	o__Clostridiales	f__Veillonellaceae	f__Veillonellaceae	0.000135802	0.00140547	0.00210409	0.00105965	0.00382184	0.00119511	0.00194645	0.00300455	0.00249199	0.00117625	0.00197882	0.00130029	0.00202527	0.0020321	0.00464516	0.029264	0.001281	0.08917	0.000193872	0.00132698	0.00109678	0.000975601	0.00481686	0.000839513	0.00101469	0.00186097	0.00268703	0.00117627	0.00377744	0.00106434	0.00101072	0.00174311	0.000720307	0.734496	0.998427	1	0.971028	0.667059	0.995605	0.0152638	0.000380233	0.0747283	0.908203	0.998189
k__Bacteria	p__Firmicutes	c__Erysipelotrichi	o__Erysipelotrichales	f__Erysipelotrichaceae	g__Catenibacterium	0	0.00410684	4.1052e-05	7.07972e-05	2.04111e-05	0.00168096	0.00548831	0.0028905	0.00252004	0.00105467	1.02055e-05	0.0028939	0.00276468	0.00148065	0.000868235	0.4376	0.22	0.5232	0	0.0100297	6.36134e-05	0.000173417	4.99967e-05	0.00315357	0.0132955	0.00696248	0.00743486	0.00501166	3.5353e-05	0.00720071	0.00940451	0.00492104	0.0011338	0.91064	0.905054	0.964995	1	0.999999	0.999998	0.944498	0.999936	0.99996	0.994413	0.993168
k__Bacteria	p__Bacteroidetes	c__Bacteroidia	o__Bacteroidales	f__Bacteroidaceae	g__BF311	0	0.0027048	0.00512221	0.000799886	0.000313605	0.00275634	0.00121603	0.000445895	0.00118297	0.00215672	0.000156802	0.00273057	0.00316912	0.00062289	0.00109121	0.07052	0.93011	0.08339	0	0.00605155	0.00860486	0.000716389	0.000709226	0.00295057	0.00170764	0.000681688	0.0019292	0.00531369	0.00050543	0.00453916	0.00625644	0.000691868	0.000416687	0.368956	0.949558	0.999852	0.954786	0.638092	0.996955	0.795862	0.0170449	0.361511	0.429995	0.996284
k__Bacteria	p__Firmicutes	c__Clostridia	o__Clostridiales	f__Veillonellaceae	g__Mitsuokella	0.000170448	0.00062262	8.19598e-05	0.000473124	0.00528217	0.000709441	0.00229931	0.00344963	0.00293514	0.000337038	0.00272631	0.000666031	0.00119064	0.00196138	0.000308477	0.06381	0.01215	0.38551	0.000264061	0.00149551	0.000119073	0.00057406	0.0107902	0.00107597	0.00371934	0.00291077	0.00577195	0.00079146	0.00775115	0.00124294	0.0027632	0.00253322	0.000351208	0.999223	1	0.618828	0.995861	0.287972	0.723481	1	1	0.990868	0.999999	0.993898
k__Bacteria	p__Firmicutes	c__Clostridia	o__Clostridiales	f__Eubacteriaceae	g__Pseudoramibacter_Eubacterium	0.000441485	0.000293256	0	0	0.00293728	0.00122946	0.00302246	0.00468176	0.00296774	0.000183685	0.00168938	0.000761357	0.00151123	0.00234088	0.000745023	0.183734	0.0003737	0.243854	0.000733097	0.000455868	0	0	0.00359482	0.0018356	0.00379357	0.0069063	0.00431218	0.000447307	0.0027959	0.00136567	0.00300547	0.00525912	0.000402384	0.776284	0.988396	0.999958	0.996698	0.929294	0.999607	0.999831	0.797515	0.797515	0.959139	0.959139
k__Bacteria	p__Firmicutes	c__Clostridia	o__Clostridiales	f__Lachnospiraceae	g__Blautia	0.00651154	0.000142363	0.00084729	0.000883161	0.00108439	0.00111359	0.000529979	0.00146848	0.00104911	0.00209609	0.00379797	0.000627975	0.000688635	0.00117582	0.0028872	0.2592	0.9345	0.2059	0.00693375	0.000199988	0.00143057	0.000641218	0.00133915	0.00105758	0.000465995	0.00147655	0.00112772	0.00422691	0.00554086	0.000885347	0.00102782	0.00112753	0.0007427	0.999999	0.995295	0.999985	0.999362	0.999571	0.964776	0.000137744	0.0307465	0.11943	0.590968	0.25725
k__Bacteria	p__Firmicutes	c__Erysipelotrichi	o__Erysipelotrichales	f__Erysipelotrichaceae	g__RFN20	0	0.000528803	0.00124616	0.00201102	0.00207363	0.00191814	0.00210555	0.00264878	0.00218652	0.000946496	0.00103681	0.00122347	0.00167586	0.0023299	0.0025131	0.0022654	0.0001991	0.0015547	0	0.00097486	0.00200729	0.00190628	0.00158592	0.00192814	0.00157467	0.00345072	0.00213592	0.00157186	0.00152183	0.00162736	0.00177763	0.00267865	0.00054717	1	0.999967	0.999998	0.999903	1	0.999023	0.848059	0.117888	0.00286144	0.845369	0.113026
k__Bacteria	p__Chloroflexi	c__Anaerolineae	o__Anaerolineales	f__Anaerolinaceae	g__SHD-231	0	0.0011038	0.00518983	0.000621255	0.000101067	0.0016148	0.00264856	0.000553054	0.00122937	0.00172872	5.05336e-05	0.0013593	0.00391919	0.000587155	0.00228461	0.01746	0.64811	0.10079	0	0.00212927	0.00441857	0.000483554	0.000119556	0.00199788	0.00387202	0.000734441	0.00229411	0.00309955	9.63478e-05	0.00198654	0.00417738	0.000593916	0.00136927	0.454413	0.713401	0.992329	0.999899	0.905571	0.987971	0.592042	0.00122021	0.200866	0.156274	0.996172
k__Bacteria	p__Firmicutes	c__Erysipelotrichi	o__Erysipelotrichales	f__Erysipelotrichaceae	g__[Eubacterium]	0.00177794	0.00134114	0.000248883	0.00068254	0.00150719	0.000446733	0.00106557	0.00440787	0.00185684	0.00101263	0.00164257	0.000893935	0.000657229	0.00254521	5.72369e-05	0.422	0.3188	0.4681	0.00252452	0.00277279	0.000279678	0.00133669	0.00173631	0.000503128	0.00206283	0.00628425	0.00355419	0.00195546	0.00207057	0.00195651	0.00146685	0.00474846	8.00857e-05	0.953793	0.966092	1	1	0.968898	0.978037	0.969287	0.866133	0.968612	0.999962	1
k__Bacteria	p__Firmicutes	c__Clostridia	o__Clostridiales	f__Lachnospiraceae	g__Shuttleworthia	0	0	0.000280261	0.00042383	0.000939457	0.000902666	0.00020349	0.00857975	0.00265634	0.000176023	0.000469728	0.000451333	0.000241876	0.00450179	0.000355334	0.049852	0.004851	0.16975	0	0	0.000468507	0.000458236	0.0012158	0.00158554	0.000279127	0.0148806	0.00783046	0.000358308	0.0009553	0.0011683	0.000369857	0.0109036	0.000152188	0.999988	0.869838	0.990646	0.960782	0.948459	0.382938	1	0.895118	0.402046	0.895118	0.402046
k__Bacteria	p__Firmicutes	c__Clostridia	o__Clostridiales	f__Lachnospiraceae	g__Moryella	0	1.01336e-05	0.0029028	0.00269792	4.98972e-05	0.00246543	0.000751226	0.00243178	0.00142458	0.00140271	2.49486e-05	0.00123778	0.00182701	0.00256485	0.00103278	1.33e-05	0.24633	0.05883	0	2.48221e-05	0.00333549	0.00272437	0.000122223	0.00194462	0.000851288	0.00268504	0.00192579	0.00246497	8.64245e-05	0.00183393	0.00257856	0.00258265	0.000188319	0.00116569	0.181858	0.0396543	0.532943	0.907621	0.997123	1	0.00113186	0.000884476	0.00188775	0.00148041
k__Bacteria	p__Bacteroidetes	c__Flavobacteriia	o__Flavobacteriales	f__[Weeksellaceae]	g__Wautersiella	0.010157	0.000653759	7.36951e-05	0	0.000374259	0	0	0	9.35648e-05	0.00272112	0.00526565	0.000326879	3.68475e-05	0	0	0.006981	0.0441	0.094408	0.0233686	0.00139781	0.000180515	0	0.000916744	0	0	0	0.000458372	0.0117663	0.0165743	0.00100234	0.000127644	0	0	0.991756	0.991756	0.991756	1	1	1	0.749182	0.226259	0.0855605	0.984407	0.864851
k__Bacteria	p__Firmicutes	c__Clostridia	o__Clostridiales	f__Veillonellaceae	g__Anaerovibrio	0	0.000297309	0.00173622	0.00255947	0.000456732	0.00129372	0.00127214	0.00293282	0.00148885	0.00114825	0.000228366	0.000795514	0.00150418	0.00274615	0.000930421	0.0001296	0.0270358	0.247989	0	0.000639177	0.00150938	0.00316864	0.000715617	0.00124857	0.00145629	0.00326817	0.00201921	0.0019772	0.000538209	0.00107939	0.00143467	0.00307518	0.000350473	0.927937	0.990794	0.28953	0.999941	0.938447	0.783748	0.977208	0.043961	0.0498245	0.325554	0.353213
k__Bacteria	p__Actinobacteria	c__Actinobacteria	o__Actinomycetales	f__Actinomycetaceae	g__Actinomyces	0.00644529	0.000944917	1.05279e-05	4.10838e-05	0.00224567	0.000176096	7.56366e-05	2.1243e-05	0.000629661	0.00186045	0.00434548	0.000560506	4.30822e-05	3.11634e-05	0	7.026e-07	0.3567	0.2503	0.0116953	0.00101753	2.57879e-05	7.40138e-05	0.00400416	0.000178304	6.86061e-05	3.2948e-05	0.00209886	0.00611715	0.00861801	0.000803912	5.99822e-05	5.55951e-05	0	0.406434	0.176647	0.0350971	0.99968	0.92828	0.996105	0.622567	0.000838238	0.00237563	0.109068	0.21998
k__Bacteria	p__Proteobacteria	c__Deltaproteobacteria	o__Desulfovibrionales	f__Desulfovibrionaceae	g__Desulfovibrio	0.000905992	0.001831	0.00164058	0.00080108	0.000323944	0.00102517	0.00173832	0.00162072	0.00117704	0.00129466	0.000614968	0.00142808	0.00168945	0.0012109	0.000435545	0.004115	0.849077	0.175651	0.00144571	0.00108271	0.00102216	0.000578456	0.000572802	0.000767734	0.00160017	0.000926533	0.00112789	0.00110376	0.00109159	0.000988866	0.00128117	0.00085178	0.00019711	0.403706	0.0590679	0.0478427	0.974809	0.960014	1	0.122919	0.137367	0.875703	1	0.824343
k__Bacteria	p__Firmicutes	c__Clostridia	o__Clostridiales	f__Clostridiaceae	f__Clostridiaceae	0.0020448	4.05001e-05	0.00127419	0.00100982	9.96393e-06	0.00166383	0.00149708	0.00135303	0.00113098	0.00109233	0.00102738	0.000852164	0.00138564	0.00118142	0.00157137	0.0005972	0.590916	0.456028	0.00352464	6.27458e-05	0.000753821	0.000658391	2.44065e-05	0.00142391	0.00116527	0.00177952	0.00136902	0.00185875	0.00260314	0.00128144	0.000942894	0.00129173	0.000610151	0.000227652	0.000635784	0.00172094	0.999975	0.997596	0.999976	0.170247	0.629017	0.862634	0.00164724	0.00556689
k__Bacteria	p__Elusimicrobia	c__Elusimicrobia	o__Elusimicrobiales	f__Elusimicrobiaceae	f__Elusimicrobiaceae	0	0	0.00138261	0.000414483	0	0.00242551	0.00317052	0.000770488	0.00159163	0.000449273	0	0.00121275	0.00227656	0.000592485	0.000219023	0.04432	0.051	0.53882	0	0	0.00177823	0.000724407	0	0.00248199	0.00432747	0.00170003	0.00277615	0.00106507	0	0.00209871	0.00328959	0.00125967	0.000283289	0.0127323	0.0156535	0.89087	1	0.260789	0.297381	1	0.305929	0.746963	0.305929	0.746963
k__Bacteria	p__Proteobacteria	c__Gammaproteobacteria	o__Pasteurellales	f__Pasteurellaceae	g__Bibersteinia	0.00268153	0.000581715	0.000209869	0.000282907	0.00277201	0.000361223	0.000419755	0.000146732	0.00092493	0.000939005	0.00272677	0.000471469	0.000314812	0.000214819	2.29284e-05	4.011e-06	0.4997	0.5173	0.00184944	0.000715654	0.000307929	0.000343386	0.00190438	0.000350742	0.000255623	5.49679e-05	0.00142389	0.00140625	0.00179038	0.000549525	0.000291232	0.000245006	5.61629e-05	0.0508719	0.207998	0.00744568	0.997866	0.995543	0.862323	0.071462	0.000929276	0.00309322	0.758921	0.933663
k__Bacteria	p__Firmicutes	c__Clostridia	o__Clostridiales	f__Clostridiaceae	g__Clostridium	0.000226252	0.000422716	0.000403236	0.00138252	0.000477923	0.000432652	0.00174533	0.0012321	0.000972001	0.000608681	0.000352088	0.000427684	0.00107428	0.00130731	0.00319989	0.06573	0.91739	0.30545	0.000378177	0.000456546	0.000622167	0.00139891	0.000650895	0.000374859	0.00253048	0.00151389	0.00152517	0.000894637	0.000524268	0.000398299	0.00189151	0.00139192	0.000307873	0.999634	0.995333	0.999405	0.999997	1	0.999999	0.991139	0.994709	0.417288	1	0.890388
k__Bacteria	p__Proteobacteria	c__Betaproteobacteria	o__Rhodocyclales	f__Rhodocyclaceae	f__Clostridiaceae_other	0	0	0.00113614	0.000134457	0	0.00430441	0.000388814	3.27101e-05	0.00118148	0.000317649	0	0.0021522	0.000762478	8.35834e-05	0	0.3056	0.4639	0.1223	0	0	0.00122018	0.000161112	0	0.00803022	0.000822106	5.4539e-05	0.00419314	0.000751975	0	0.0058621	0.00106596	0.000126388	0	0.709012	0.709012	0.992575	1	0.987	0.987	1	1	0.990224	1	0.988872
k__Bacteria	p__Bacteroidetes	c__Bacteroidia	o__Bacteroidales	f__Porphyromonadaceae	g__Porphyromonas	0.00200216	0.00299375	3.06079e-05	0	0.000626834	0.000145825	2.21779e-05	1.08345e-05	0.000201418	0.00125663	0.0013145	0.00156979	2.63929e-05	5.41724e-06	0	0.0001141	0.0093936	0.0230043	0.00351311	0.00347155	5.08596e-05	0	0.00147762	0.000185542	5.43245e-05	2.65389e-05	0.000740809	0.00265326	0.00266801	0.00277591	5.03645e-05	1.87659e-05	0	1	0.967583	0.944564	0.972948	0.952466	1	0.994611	0.0368199	0.0107986	0.00480377	0.00121913
k__Bacteria	p__Proteobacteria	c__Gammaproteobacteria	o__Enterobacteriales	f__Enterobacteriaceae	f__Enterobacteriaceae	0.00232075	0.000123723	4.21881e-05	5.28982e-05	0.00229624	0.000102237	0.000127954	5.14147e-05	0.000644461	0.000634889	0.00230849	0.00011298	8.50709e-05	5.21564e-05	1.14642e-05	1.753e-05	0.8113	0.328	0.00202205	9.55773e-05	5.16153e-05	4.75938e-05	0.00413965	8.4783e-05	0.00012749	4.57182e-05	0.0021635	0.00137167	0.00310614	8.6865e-05	0.000102981	4.45005e-05	2.80815e-05	0.226938	0.282789	0.065372	1	0.99883	0.99611	0.0209424	0.00133168	0.00252684	0.976415	0.994554
k__Bacteria	p__Synergistetes	c__Synergistia	o__Synergistales	f__Dethiosulfovibrionaceae	g__Pyramidobacter	5.05878e-05	0.00184872	0.000833822	0.000344481	0.000183162	0.000829339	0.000648007	0.000308243	0.000492188	0.000769402	0.000116875	0.00133903	0.000740915	0.000326362	0.000206298	0.04543	0.68669	0.3434	0.000123914	0.00271686	0.000323494	0.000216661	0.000279434	0.000809315	0.000739852	0.000304656	0.000606847	0.0014587	0.000217406	0.001984	0.000552986	0.000252753	0.000162226	0.137771	0.492348	0.900114	0.99489	0.819936	0.995818	0.000544613	0.000940766	0.101546	1	0.552505
k__Bacteria	p__Actinobacteria	c__Actinobacteria	o__Actinomycetales	f__Corynebacteriaceae	g__Corynebacterium	0.000986161	0.0011132	0.000242388	3.17601e-05	0.0015548	0.000112447	6.89545e-05	6.06977e-05	0.000449225	0.000593377	0.00127048	0.000612824	0.000155671	4.62289e-05	0.000551706	1.38e-05	0.3681	0.6234	0.00165152	0.00165787	0.00021706	7.77962e-05	0.00168688	0.000119021	0.000106825	0.000101323	0.00102564	0.00119464	0.00161907	0.00123649	0.000186565	8.74411e-05	0.000444933	0.0298618	0.00599556	0.00485092	0.998799	0.997459	1	0.997249	0.952392	0.101756	0.638169	0.0196002
k__Bacteria	p__Proteobacteria	c__Betaproteobacteria	o__Burkholderiales	f__Alcaligenaceae	f__Alcaligenaceae	0.00337474	0.00038432	0	0	0.000149676	2.11747e-05	2.30649e-05	0	4.84789e-05	0.000939765	0.00176221	0.000202748	1.15324e-05	0	0	0.008246	0.178262	0.132198	0.00594198	0.000740913	0	0	0.000338189	3.28123e-05	5.64971e-05	0	0.000171578	0.00314369	0.0043517	0.00053477	3.99495e-05	0	0	0.99962	0.999157	0.987485	1	0.999946	0.999985	0.982376	0.204123	0.204123	0.72831	0.72831
k__Bacteria	p__Proteobacteria	c__Gammaproteobacteria	o__Pseudomonadales	f__Moraxellaceae	g__Acinetobacter	0.000859264	0.000919343	0.000589888	6.61756e-05	0.000453059	0.00037504	0.000500015	0.000167896	0.000374003	0.000608668	0.000656161	0.000647192	0.000544951	0.000117036	3.45948e-05	0.0245	0.4668	0.4119	0.00137107	0.00110705	0.000541166	0.00013342	0.000515723	0.000298554	0.00107107	0.000148656	0.000590123	0.000927927	0.00101013	0.000823643	0.000810414	0.000144769	5.80788e-05	1	0.983457	0.991956	0.977965	0.988715	1	0.999996	1	0.315279	1	0.200321
k__Bacteria	p__Planctomycetes	c__Planctomycetia	o__Pirellulales	f__Pirellulaceae	f__Pirellulaceae	0	0.00106752	0.00063304	0.000621808	2.02302e-05	0.000595054	0.000501368	0.0004461	0.000390688	0.000580593	1.01151e-05	0.000831288	0.000567204	0.000533954	0.00170866	0.001159	0.881796	0.496302	0	0.0012421	0.000627129	0.000523604	4.95537e-05	0.000342418	0.000358188	0.000390531	0.000371164	0.000794633	3.50398e-05	0.000903025	0.000491746	0.000449848	0.000611748	0.0420646	0.0665305	0.287379	0.999999	0.983868	0.996044	0.0989561	0.0283143	0.0432495	0.999475	0.999961
k__Bacteria	p__Proteobacteria	c__Betaproteobacteria	o__Burkholderiales	f__Alcaligenaceae	g__Sutterella	0.00078873	0.000876295	0.000219802	0.000482363	0.000697312	0.000206011	0.00016241	0.000409946	0.00036892	0.000591798	0.000743021	0.000541153	0.000191106	0.000446155	0.000183811	0.5254	0.0868	0.4647	0.000649898	0.000547733	0.000153158	0.000567405	0.0013165	8.45039e-05	0.00020709	0.0004925	0.000697855	0.000550075	0.000990995	0.000512002	0.000176223	0.00050796	0.000225388	1	0.997544	0.99998	0.995103	0.999997	0.974539	0.991417	0.963639	0.999903	0.584665	0.922323
k__Bacteria	p__Lentisphaerae	c__[Lentisphaeria]	o__Victivallales	f__Victivallaceae	f__Victivallaceae	0	5.21453e-05	0.0015416	0.00011964	0	0.000531538	0.00128428	0.000164171	0.000494997	0.000428347	0	0.000291842	0.00141294	0.000141906	0.000413843	0.08284	0.52435	0.83251	0	0.000127729	0.00251312	0.000187179	0	0.000836722	0.00141849	0.000255434	0.000926892	0.001348	0	0.000623155	0.00195025	0.000214764	0.000211273	0.664114	0.214682	0.973077	0.992833	0.994893	0.784983	0.999895	0.188009	0.987382	0.381572	0.999774
k__Bacteria	p__Bacteroidetes	c__Bacteroidia	o__Bacteroidales	f__Porphyromonadaceae	g__Parabacteroides	0.0018681	0.000511476	5.07521e-05	0.000158468	0.000994806	7.30597e-05	0	0	0.000266967	0.000647198	0.00143145	0.000292268	2.5376e-05	7.92338e-05	0	0.000189	0.009195	0.870435	0.00193909	0.000625046	9.69005e-05	0.000233878	0.00191868	7.4903e-05	0	0	0.000993327	0.00121039	0.00189485	0.000482238	7.0502e-05	0.000178078	0	0.788974	0.183553	0.183553	0.957227	0.957227	1	0.883195	0.0230805	0.228805	0.387182	0.937406
k__Bacteria	p__Firmicutes	c__Clostridia	o__Clostridiales	f__Veillonellaceae	g__Dialister	0.00341099	0	0	0	3.0347e-05	1.0327e-05	0	0	1.01685e-05	0.000852748	0.00172067	5.16348e-06	0	0	0	0.00366	0.14127	0.04082	0.00608808	0	0	0	3.32465e-05	2.52958e-05	0	0	2.32285e-05	0.00321464	0.00446822	1.78868e-05	0	0	0	0.999781	0.996837	0.996837	0.999998	0.999998	1	0.0041014	0.0041014	0.0041014	1	1
k__Bacteria	p__Firmicutes	c__Clostridia	o__Clostridiales	f__Lachnospiraceae	g__Dorea	0.00157896	0.000268872	0.000113318	3.18184e-05	0.000546255	0.000344475	0.000189655	0.000263793	0.000336044	0.000498242	0.00106261	0.000306673	0.000151487	0.000147806	0.000309209	4.155e-05	0.47951	0.03497	0.0019	0.000326354	0.000130589	3.49074e-05	0.000354141	0.000484524	8.50237e-05	0.000317917	0.000346903	0.00110712	0.00141024	0.000395831	0.000112369	0.000247328	0.000211235	0.608609	0.774912	0.566241	0.999994	1	0.999972	0.0451464	0.00643659	0.000473077	0.995444	0.742557
k__Bacteria	p__Proteobacteria	c__Gammaproteobacteria	o__Pasteurellales	f__Pasteurellaceae	g__Gallibacterium	0.00283496	0.000213959	2.10557e-05	0	0.000242763	0	0	0	6.06907e-05	0.000767495	0.00153886	0.000106979	1.05279e-05	0	0	0.002576	0.033447	0.05784	0.00517957	0.000329969	5.15758e-05	0	0.000594645	0	0	0	0.000297322	0.00271117	0.00376668	0.000248949	3.64696e-05	0	0	0.983876	0.983876	0.983876	1	1	1	0.627744	0.0786617	0.0364794	0.92389	0.786657
k__Bacteria	p__Proteobacteria	c__Alphaproteobacteria	o__Sphingomonadales	f__Sphingomonadaceae	g__Sphingomonas	0.000662387	0.00060339	0.00050338	0.000170289	0.00072972	0.000188138	0.000215596	7.21006e-05	0.000301389	0.000484861	0.000696053	0.000395764	0.000359488	0.000121195	0	0.0006231	0.075691	0.569893	0.000569435	0.000627669	0.000603532	0.000213744	0.000903953	0.000184305	0.000298601	9.80487e-05	0.000522816	0.000532018	0.000721144	0.000491471	0.00047821	0.00016663	0	0.533044	0.3326	0.0831646	0.999973	0.965041	0.996323	0.999903	0.994477	0.406363	0.999962	0.662467
k__Bacteria	p__Actinobacteria	c__Coriobacteriia	o__Coriobacteriales	f__Coriobacteriaceae	g__Atopobium	0.000429683	0.000292073	0.000104889	0.0003669	0.00020932	0.000435247	0.00066358	0.000360668	0.000417204	0.000298386	0.000319502	0.00036366	0.000384234	0.000363784	0.000195564	0.06068	0.13113	0.67315	0.000771989	0.00056655	0.000118042	0.000248035	0.000385151	0.000279107	0.000552058	0.000353776	0.000413125	0.000480873	0.000592929	0.000432319	0.000479575	0.000291315	0.000127554	0.460345	0.207923	0.719285	0.999661	0.999898	0.984926	1	0.999276	0.883434	0.99954	0.868303
k__Bacteria	p__Firmicutes	c__Clostridia	o__Clostridiales	f__Veillonellaceae	g__Veillonella	0.00161532	0.000226333	3.17374e-05	0	0.00057552	3.09809e-05	5.6535e-05	2.11147e-05	0.000171038	0.000468347	0.00109542	0.000128657	4.41362e-05	1.05574e-05	0	1.092e-06	0.3609	0.1989	0.00217648	0.000252942	5.2961e-05	0	0.000542553	7.58873e-05	9.0581e-05	3.27623e-05	0.000352621	0.00122871	0.00160682	0.0002052	7.19177e-05	2.46877e-05	0	0.0185959	0.0539665	0.019178	0.999875	1	0.999897	0.177897	0.00243222	0.000363614	0.697745	0.314069
k__Bacteria	p__Firmicutes	c__Clostridia	o__Clostridiales	f__Ruminococcaceae	g__Faecalibacterium	0.000389899	0.000176968	7.3492e-05	0.000136066	0.00100056	8.26479e-05	0.000232469	0.00016502	0.000370174	0.000194106	0.00069523	0.000129808	0.000152981	0.000150543	0	0.3729	0.06613	0.8052	0.000521795	0.000148932	9.34305e-05	9.77787e-05	0.00224291	6.4133e-05	0.000162069	0.000102395	0.00111519	0.000287642	0.00158496	0.000119908	0.000150997	9.66445e-05	0	0.874235	1	0.99964	0.818585	0.98825	0.9985	0.99845	0.524682	0.983412	0.878967	0.999989
k__Bacteria	p__Tenericutes	c__RF3	o__ML615J-28	o__ML615J-29	o__ML615J-28	0	0	0.000251082	0.000183601	0.000426612	0.000681921	0.000663563	3.31236e-05	0.000451305	0.000108671	0.000213306	0.000340961	0.000457322	0.000108362	0.000171979	0.92137	0.01249	0.01411	0	0	0.000378247	0.000260216	0.000555118	0.000885504	0.000549048	8.11358e-05	0.000613043	0.000242362	0.000435553	0.000695154	0.000498456	0.000199865	9.42981e-05	1	0.998271	0.475743	0.999792	0.371423	0.166431	1	0.731565	0.808951	0.731565	0.808951
k__Bacteria	p__Actinobacteria	c__Coriobacteriia	o__Coriobacteriales	f__Coriobacteriaceae	g__Eggerthella	0.00142543	9.29569e-05	2.01507e-05	0	0.000576252	3.99375e-05	1.00329e-05	2.01471e-05	0.000161592	0.000384634	0.00100084	6.64472e-05	1.50918e-05	1.00735e-05	0	3.047e-08	0.08241	0.02721	0.00123513	5.20632e-05	4.9359e-05	0	0.000747427	7.25314e-05	2.45755e-05	4.93501e-05	0.000427991	0.000843084	0.00106959	6.62571e-05	3.75481e-05	3.48958e-05	0	0.0581894	0.0136674	0.0213461	0.999105	0.999911	1	0.000424964	2.09495e-06	4.94541e-07	0.704298	0.417862
k__Bacteria	p__Tenericutes	c__Mollicutes	c__Mollicutes	c__Mollicutes	c__Mollicutes	0	0	4.18288e-05	0.000644222	0.00099455	1.01924e-05	0.000239442	6.58337e-05	0.000327504	0.000171513	0.000497275	5.09622e-06	0.000140635	0.000355028	1.1443e-05	0.653	0.2001	0.127	0	0	0.000102459	0.00154733	0.00220712	2.49663e-05	0.000377646	0.00011056	0.00112028	0.00077511	0.00157608	1.76538e-05	0.00028328	0.00108861	2.80294e-05	0.620128	0.998675	0.921643	0.925833	0.998857	0.998426	1	0.999795	0.879211	0.999795	0.879211
k__Bacteria	p__Firmicutes	c__Bacilli	o__Bacillales	f__Staphylococcaceae	g__Staphylococcus	8.43451e-05	0.000694838	0.000114996	4.27217e-05	0.000192034	0.000547452	0.000192252	2.00719e-05	0.000237953	0.000234225	0.00013819	0.000621145	0.000153624	3.13968e-05	0	0.0666	0.6262	0.5522	0.000104287	0.00112271	0.00017926	5.18378e-05	0.00026343	0.000446516	0.000277342	4.91658e-05	0.000337851	0.000598693	0.000199122	0.000818226	0.000226268	4.95995e-05	0	0.589926	1	0.858905	0.554258	0.0453386	0.882082	0.543965	1	0.99992	0.523282	0.310749
k__Bacteria	p__Fusobacteria	c__Fusobacteriia	o__Fusobacteriales	f__Fusobacteriaceae	g__Fusobacterium	4.16507e-05	0.000152003	4.18025e-05	2.22356e-05	0.000292728	0.000392455	0.000543204	0.000204007	0.000358099	6.4423e-05	0.000167189	0.000272229	0.000292503	0.000113121	0	0.66542	0.001763	0.888308	6.45638e-05	0.000372331	0.000102395	5.44658e-05	0.000394239	0.000581034	0.000920265	0.000233362	0.000565402	0.000191576	0.000299558	0.00048191	0.000676963	0.000187385	0	0.999996	0.999989	0.999998	1	0.999704	0.999499	1	1	0.999985	0.99998	0.999794
k__Bacteria	p__Proteobacteria	c__Deltaproteobacteria	o__Desulfovibrionales	f__Desulfovibrionaceae	g__Bilophila	0.00062679	0.000233975	4.1659e-05	0	0.000516621	8.2724e-05	0	0	0.000149836	0.000225606	0.000571705	0.000158349	2.08295e-05	0	0	0.0009514	0.28178	0.572446	0.000721582	0.00037344	7.63577e-05	0	0.000878912	0.000148543	0	0	0.0004698	0.00045704	0.000768839	0.000282238	5.58886e-05	0	0	0.979453	0.602136	0.602136	0.985438	0.985438	1	0.968113	0.489372	0.18037	0.973959	0.751533
k__Bacteria	p__Proteobacteria	c__Betaproteobacteria	o__Neisseriales	f__Neisseriaceae	f__Coriobacteriaceae_other	0.000142571	0.000145537	5.25182e-05	0.000126804	0.00064286	7.18626e-05	8.76748e-05	8.39411e-05	0.000221585	0.000116857	0.000392715	0.0001087	7.00965e-05	0.000105372	0.00236194	0.1991	0.5936	0.2109	0.00029233	0.000168707	6.18933e-05	0.000183999	0.000845626	8.99618e-05	0.000186776	0.000104895	0.00047849	0.000185608	0.000657375	0.000134522	0.000133923	0.000144538	0.000584336	1	0.442547	0.0412293	0.442547	0.0412293	0.929603	0.991203	0.863485	0.00371646	0.999176	0.0345758
k__Bacteria	p__Actinobacteria	c__Coriobacteriia	o__Coriobacteriales	f__Coriobacteriaceae	g__Adlercreutzia	3.12305e-05	0.000247177	0.000177466	0.000232481	2.99383e-05	0.000242166	0.000211349	0.000168334	0.000162947	0.000172088	3.05844e-05	0.000244671	0.000194407	0.000200407	0.00111162	0.003643	0.583224	0.911287	7.64987e-05	0.000190621	0.000127429	0.000225934	7.33336e-05	0.000251777	0.000261355	0.000115493	0.000198921	0.000177212	7.14489e-05	0.000212927	0.000196831	0.000174322	0.0001857	0.161437	0.406881	0.204862	0.999418	1	0.999897	0.0493486	0.217989	0.128671	0.996961	0.999873
k__Bacteria	p__Firmicutes	c__Clostridia	o__Clostridiales	Other	f__Enterococcaceae_other	0.000705493	7.07909e-05	2.01507e-05	0	0.000141264	3.99249e-05	0.000134318	9.83371e-05	0.000103461	0.000199109	0.000423378	5.53579e-05	7.72342e-05	4.91685e-05	0	0.003351	0.786744	0.005964	0.00106863	0.000111151	4.9359e-05	0	0.00023248	9.77957e-05	0.000234175	0.000153522	0.000180429	0.000584257	0.000794021	0.000101108	0.000172013	0.000115544	0	0.96961	0.999788	0.96961	0.999164	1	0.999164	0.774451	1	0.990958	0.781437	0.282509
k__Bacteria	p__Firmicutes	c__Clostridia	o__Clostridiales	f__Lachnospiraceae	g__Anaerostipes	1.04102e-05	0.000249576	0.000188525	0.000127116	2.04111e-05	0.000176369	0.000401868	3.27101e-05	0.00015784	0.000143907	1.54106e-05	0.000212973	0.000295196	7.99131e-05	4.62937e-05	0.3804	0.7737	0.7153	2.54996e-05	0.000526623	0.00040066	0.000201012	4.99967e-05	0.000287985	0.000622476	5.4539e-05	0.000357895	0.000335063	3.81975e-05	0.000406472	0.000511377	0.000148825	8.42397e-05	0.899053	0.651086	0.999998	0.999725	0.963019	0.790321	0.946226	0.959536	0.976889	1	1
k__Bacteria	p__Verrucomicrobia	c__Verruco-5	o__WCHB1-41	f__WCHB1-25	f__WCHB1-25	0	0	0.000250173	0.000302463	0	9.27194e-05	0.000235435	0.000261695	0.000147462	0.000138159	0	4.63597e-05	0.000242804	0.000282079	0.000425612	0.0005926	0.488895	0.665757	0	0	0.000330154	0.000433508	0	0.000143378	0.0002274	0.000382732	0.000243787	0.000291247	0	0.000108115	0.000270389	0.00039046	0.000269446	0.901216	0.166348	0.508776	0.861933	0.996569	0.997133	1	0.404517	0.28336	0.404517	0.28336
k__Bacteria	p__Actinobacteria	c__Coriobacteriia	o__Coriobacteriales	f__Coriobacteriaceae	f__Erysipelotrichaceae_other	0	7.09349e-05	7.41893e-05	0.000547511	0	0	0.000131302	0.000311541	0.000110711	0.000173159	0	3.54675e-05	0.000102746	0.000429526	0	1.445e-06	0.6229	0.8015	0	0.000173754	0.00010241	0.000666922	0	0	0.00015309	0.000388888	0.000234518	0.00039395	0	0.000122863	0.00012771	0.000534886	0	0.985397	0.614676	0.600931	0.981772	0.979278	1	0.999042	1	1	0.999042	0.999042
k__Bacteria	p__Firmicutes	c__Erysipelotrichi	o__Erysipelotrichales	f__Erysipelotrichaceae	g__p-75-a5	3.11038e-05	0.000175111	8.43917e-05	0.000161585	6.0555e-05	0.00019651	0.000171052	0.00019097	0.000154772	0.000113048	4.58294e-05	0.00018581	0.000127722	0.000176277	0.000596653	0.135	0.6606	0.9109	5.19863e-05	0.000153753	0.000119566	0.000200815	0.000121382	0.000200188	0.000245756	0.000195867	0.000191221	0.000145556	9.03441e-05	0.000170547	0.000189734	0.000189747	0.000203234	0.819849	0.976004	0.859944	0.99962	1	0.999891	0.67197	0.995163	0.861838	0.973942	0.999966
k__Bacteria	p__Proteobacteria	c__Alphaproteobacteria	o__Rhizobiales	f__Rhizobiaceae	g__Agrobacterium	0.000176024	0.000104496	3.14422e-05	0.000149635	0.000263885	0.000103435	0.00016021	0	0.000131882	0.0001154	0.000219955	0.000103966	9.58262e-05	7.48177e-05	1.13999e-05	0.06396	0.99774	0.28097	0.00023255	0.000153745	5.25456e-05	0.000229305	0.000476547	7.58847e-05	0.000270437	0	0.000275723	0.000179054	0.000360434	0.000115594	0.000197537	0.000173225	2.7924e-05	1	0.999789	0.4294	0.99999	0.531638	0.7173	0.999115	0.876173	0.999973	0.993291	0.999998
k__Bacteria	p__Proteobacteria	c__Gammaproteobacteria	o__Pseudomonadales	f__Moraxellaceae	g__Psychrobacter	0.000279378	0.000188627	6.29545e-05	0	0.000300854	7.12188e-05	5.7262e-05	1.02018e-05	0.000109884	0.00013274	0.000290116	0.000129923	6.01082e-05	5.1009e-06	0	0.001724	0.519293	0.731982	0.000350224	0.000238821	7.9354e-05	0	0.0004909	8.11978e-05	0.000140263	2.49892e-05	0.000267305	0.000229616	0.000406714	0.00018078	0.000108691	1.767e-05	0	0.978014	0.780212	0.52639	0.998869	0.972633	0.999896	1	0.933734	0.321174	0.966268	0.401474
k__Bacteria	p__Proteobacteria	c__Gammaproteobacteria	o__Pasteurellales	f__Pasteurellaceae	g__Haemophilus	0.000337327	0.000275384	0	1.01657e-05	0.000212085	9.4442e-05	0	2.16689e-05	8.2049e-05	0.000155719	0.000274706	0.000184913	0	1.59173e-05	0	0.0002075	0.995932	0.93897	0.000555063	0.000528175	0	2.49008e-05	0.000179422	0.000110582	0	5.30779e-05	0.000132013	0.000389806	0.00039869	0.000375888	0	3.99813e-05	0	0.853403	0.0807858	0.202934	0.749551	0.938989	0.999832	0.999999	0.23187	0.364344	0.336354	0.494965
k__Bacteria	p__Actinobacteria	c__Actinobacteria	o__Actinomycetales	f__Microbacteriaceae	f__Lachnospiraceae_other	8.16916e-05	0.000176029	0.000156377	0.00011698	9.11678e-05	0.00016721	0.000124709	1.08345e-05	9.84804e-05	0.000132769	8.64297e-05	0.000171619	0.000140543	6.39073e-05	0.000619562	0.2451	0.3591	0.1782	0.000119503	0.000121739	0.000223879	0.000166476	8.409e-05	0.000175294	0.000243969	2.65389e-05	0.000157287	0.000156928	9.86408e-05	0.000143961	0.000223855	0.000126453	0.000222224	0.999997	0.688749	0.429667	0.82635	0.584395	0.999898	0.693347	0.864205	0.935549	0.999981	0.999486
k__Bacteria	p__Proteobacteria	c__Alphaproteobacteria	c__Alphaproteobacteria	c__Alphaproteobacteria	c__Alphaproteobacteria	0	0	0.000115549	0.000322715	9.96393e-06	9.50259e-05	0.000262468	0.000108551	0.000119002	0.000109566	4.98197e-06	4.75129e-05	0.000189009	0.000215633	0	0.02975	0.4112	0.43288	0	0	0.000179998	0.000512083	2.44065e-05	0.000125567	0.000318756	0.00023494	0.00021516	0.00028666	1.7258e-05	9.81301e-05	0.000258453	0.000395971	0	0.95669	0.527564	0.99283	0.987552	0.999989	0.938399	1	0.913795	0.601757	0.913795	0.601757
k__Bacteria	p__Firmicutes	c__Clostridia	o__Clostridiales	f__Ruminococcaceae	f__Microbacteriaceae_other	0	0.000153525	0.00026439	4.23469e-05	0	0.0001045	0.000107585	0.00018544	9.93812e-05	0.000115065	0	0.000129012	0.000185988	0.000113893	0	0.07835	0.99558	0.48569	0	0.000203716	0.000352829	0.000103728	0	8.62798e-05	0.00011395	0.000268324	0.000156926	0.000222395	0	0.000151337	0.000263047	0.000207849	0	0.998301	0.999955	0.766246	0.973962	0.377904	0.925237	0.85359	0.999197	0.999871	0.989514	0.975498
k__Bacteria	p__Firmicutes	c__Erysipelotrichi	o__Erysipelotrichales	f__Erysipelotrichaceae	g__L7A_E11	1.07078e-05	0	0.000114968	3.33533e-05	0	0.000194384	0.000217182	0.000182987	0.000148638	3.97572e-05	5.35389e-06	9.71921e-05	0.000166075	0.00010817	0.000355481	0.06193	0.05178	0.5793	2.62286e-05	0	8.37262e-05	8.16987e-05	0	0.000159501	0.000350958	0.000277063	0.000238407	7.24107e-05	1.85464e-05	0.000147881	0.000249044	0.000209841	0.00014001	0.0655979	0.288709	0.338402	0.995737	0.990925	1	0.999986	0.433381	0.999985	0.267571	0.998496
k__Bacteria	p__Actinobacteria	c__Actinobacteria	o__Actinomycetales	f__Actinomycetaceae	f__Actinomycetaceae	0	0.000458491	0.000104783	2.11734e-05	0	0.000124486	1.14524e-05	0	3.39847e-05	0.000146112	0	0.000291489	5.81178e-05	1.05867e-05	0.000125827	0.9108	0.6353	0.4769	0	0.00112307	0.00017138	5.18641e-05	0	9.65328e-05	2.80525e-05	0	7.11938e-05	0.000562766	0	0.000779726	0.000126822	3.66735e-05	0.000101042	0.316554	0.999983	1	0.499509	0.316554	0.999983	0.770949	0.736509	0.999756	1	0.954185
k__Bacteria	p__Firmicutes	c__Clostridia	o__Clostridiales	f__Peptococcaceae	g__Peptococcus	0.00027927	5.10736e-05	7.32215e-05	6.07869e-05	3.06166e-05	0.000110152	5.05265e-05	4.05507e-05	5.79614e-05	0.000116088	0.000154944	8.06127e-05	6.1874e-05	5.06688e-05	0	0.3296	0.1874	0.2858	0.000430606	6.00005e-05	0.000101449	0.000101617	7.49951e-05	0.000212198	0.000123764	6.28227e-05	0.000127273	0.000234308	0.000322027	0.000151841	0.000108541	8.1236e-05	0	0.987002	1	0.999984	0.995813	0.999137	1	0.805455	0.897436	0.761974	0.999999	1
k__Bacteria	p__Proteobacteria	c__Gammaproteobacteria	o__Pseudomonadales	f__Moraxellaceae	g__Moraxella	0.00010251	3.06073e-05	8.43761e-05	9.4082e-05	0.000172131	7.40971e-05	4.47992e-05	5.26505e-05	8.59194e-05	7.78939e-05	0.00013732	5.23522e-05	6.45877e-05	7.33663e-05	0	0.1479	0.8736	0.3036	9.95484e-05	5.12355e-05	0.000103231	0.000158697	0.00017369	0.000125748	8.07298e-05	8.48683e-05	0.000125234	0.000106477	0.000139782	9.43216e-05	9.07386e-05	0.000123246	0	0.841511	0.598908	0.681817	0.999882	0.999991	1	0.912837	0.999928	0.998634	0.98804	0.997986
k__Bacteria	p__Proteobacteria	c__Gammaproteobacteria	o__Pseudomonadales	f__Moraxellaceae	f__Moraxellaceae	3.12355e-05	0.000359284	9.37263e-05	1.05086e-05	3.03245e-05	7.1347e-05	2.11412e-05	0	3.07032e-05	0.000123689	3.078e-05	0.000215316	5.74338e-05	5.25431e-06	0	0.2572	0.1767	0.9812	3.42351e-05	0.000763994	0.000171917	2.57407e-05	5.07326e-05	0.000174764	3.28108e-05	0	9.01884e-05	0.000392425	4.1266e-05	0.000549369	0.000123937	1.82015e-05	0	1	1	0.994748	0.999994	0.987509	0.998704	0.842748	0.999027	0.998814	0.989005	0.487974
k__Bacteria	p__Fusobacteria	c__Fusobacteriia	o__Fusobacteriales	f__Leptotrichiaceae	f__Leptotrichiaceae	2.02351e-05	0.000101631	0.000401326	0	4.98197e-05	0	2.02106e-05	0	1.75076e-05	0.000130798	3.50274e-05	5.08155e-05	0.000210769	0	0	0.5322	0.3196	0.8847	4.95657e-05	0.00021972	0.000983045	0	0.000122033	0	4.95056e-05	0	6.48411e-05	0.000498073	9.0136e-05	0.000157356	0.000692813	0	0	0.995799	0.999993	0.995799	0.999808	1	0.999808	0.993536	0.963956	0.999807	0.999994	0.920299
k__Bacteria	p__Proteobacteria	c__Gammaproteobacteria	o__Pasteurellales	f__Pasteurellaceae	f__Pasteurellaceae	0.000213064	7.20405e-05	2.13634e-05	1.05086e-05	0.000182398	7.34559e-05	0	1.00359e-05	6.64726e-05	7.92441e-05	0.000197731	7.27482e-05	1.06817e-05	1.02723e-05	0	0.001966	0.452912	0.172284	0.000521898	9.85223e-05	5.23295e-05	2.57407e-05	0.000158924	7.48262e-05	0	2.45829e-05	0.000111091	0.000262399	0.000368164	8.34124e-05	3.70025e-05	2.39985e-05	0	0.861008	0.0561371	0.113827	0.643636	0.823689	0.999984	1	0.987614	0.962813	0.967061	0.922081
k__Bacteria	p__Proteobacteria	c__Deltaproteobacteria	o__Desulfovibrionales	f__Desulfovibrionaceae	f__Desulfovibrionaceae	0	6.12557e-05	6.30959e-05	0.000106285	0	8.27235e-05	0.000181501	4.37513e-05	7.6994e-05	5.76591e-05	0	7.19896e-05	0.000122298	7.5018e-05	6.88409e-05	0.01153	0.90408	0.30887	0	0.000150045	5.62941e-05	7.73006e-05	0	9.36633e-05	0.000279273	6.77838e-05	0.000156695	9.15279e-05	0	0.000119778	0.000201781	7.66227e-05	7.52119e-05	0.547277	0.285371	0.960467	0.999806	0.98852	0.892953	0.984469	0.685667	0.224183	0.991961	0.745919
k__Bacteria	p__Actinobacteria	c__Coriobacteriia	o__Coriobacteriales	f__Coriobacteriaceae	g__Collinsella	0	0.000123839	4.12065e-05	0.000163072	2.0324e-05	4.1631e-05	0.000112707	3.10985e-05	5.144e-05	8.20294e-05	1.0162e-05	8.2735e-05	7.69565e-05	9.70854e-05	8.01977e-05	0.3017	0.652	0.8187	0	8.71458e-05	6.38599e-05	0.000369201	4.97833e-05	5.07645e-05	0.000174638	3.41034e-05	9.66787e-05	0.000191127	3.52021e-05	8.04146e-05	0.000130809	0.000259302	5.15228e-05	0.998086	0.935581	0.999794	0.999382	1	0.995921	0.174481	0.974312	0.783129	0.718115	0.954024
k__Bacteria	p__Bacteroidetes	c__Bacteroidia	o__Bacteroidales	f__p-2534-18B5	f__p-2534-18B5	0	0	0.000104506	8.40689e-05	0	4.01738e-05	9.04704e-05	0.000193865	8.11272e-05	4.71438e-05	0	2.00869e-05	9.74884e-05	0.000138967	0	0.006663	0.171536	0.285728	0	0	0.000255987	0.000205926	0	7.26858e-05	0.000221606	0.000244779	0.000174191	0.000160741	0	5.33069e-05	0.000228391	0.000223154	0	0.986313	0.976499	0.119228	1	0.534448	0.591419	1	0.968255	0.979994	0.968255	0.979994
k__Bacteria	p__Proteobacteria	c__Betaproteobacteria	o__Burkholderiales	f__Comamonadaceae	f__Comamonadaceae	0	0.000207943	7.41899e-05	3.17709e-05	0	2.15694e-05	5.5215e-05	0.000103738	4.51306e-05	7.8476e-05	0	0.000114756	6.47025e-05	6.77544e-05	4.61016e-05	0.03404	0.74695	0.17268	0	0.000391286	9.3669e-05	5.31526e-05	0	5.2834e-05	5.01239e-05	9.95483e-05	7.00431e-05	0.000205811	0	0.000283435	7.23072e-05	8.48598e-05	8.36053e-05	0.999131	0.709191	0.267246	0.952772	0.597046	0.995118	0.171547	0.653835	0.983209	0.985514	0.668505
k__Bacteria	p__Actinobacteria	c__Actinobacteria	o__Actinomycetales	f__Micrococcaceae	f__Micrococcaceae	0.000220242	6.09668e-05	0	0	0.000129729	3.15632e-05	0	4.37513e-05	5.12608e-05	7.03022e-05	0.000174985	4.6265e-05	0	2.18757e-05	1.13999e-05				0.000320128	9.44498e-05	0	0	0.000211884	5.36036e-05	0	6.77838e-05	0.000117434	0.000180788	0.000263104	7.48114e-05	0	5.10933e-05	2.7924e-05	0.950253	0.543539	0.983954	0.991484	0.999999	0.968635	0.921052	0.246883	0.246883	0.918384	0.918384
k__Bacteria	p__Proteobacteria	c__Deltaproteobacteria	o__Desulfobacterales	f__Desulfobulbaceae	g__Desulfobulbus	0	0	6.27038e-05	0.000154764	0	0.000132891	0.000103007	3.09063e-05	6.67011e-05	5.43669e-05	0	6.64453e-05	8.28556e-05	9.28351e-05	5.72355e-05	0.01866	0.22967	0.19409	0	0	0.000153592	0.000212914	0	0.000140044	7.14748e-05	5.09869e-05	9.44503e-05	0.000138466	0	0.000117179	0.000116138	0.000161155	8.03986e-05	0.144457	0.153456	0.982467	1	0.618708	0.637673	1	0.973504	0.149138	0.973504	0.149138
k__Bacteria	p__Firmicutes	c__Clostridia	o__Clostridiales	f__EtOH8	f__EtOH8	0.000183155	0.000112762	8.12093e-05	2.17153e-05	3.03453e-05	1.039e-05	0	0	1.01838e-05	9.97103e-05	0.00010675	6.15761e-05	4.06046e-05	1.08576e-05	0	0.13617	0.01308	0.63336	0.000390646	0.00014208	0.000169474	3.36556e-05	7.43306e-05	2.54503e-05	0	0	3.87565e-05	0.000218152	0.000279723	0.000111034	0.000121876	2.53667e-05	0	0.999984	0.998097	0.998097	0.999977	0.999977	1	0.999941	0.999446	0.945125	0.984345	0.798085
k__Bacteria	p__Proteobacteria	c__Gammaproteobacteria	o__Xanthomonadales	f__Xanthomonadaceae	f__Xanthomonadaceae	9.42554e-05	3.14806e-05	3.13716e-05	0.000115289	3.0347e-05	3.05763e-05	3.30101e-05	6.19255e-05	3.89647e-05	6.80991e-05	6.23012e-05	3.10284e-05	3.21908e-05	8.86072e-05	1.1443e-05	0.6886	0.7989	0.7904	0.000157186	5.24941e-05	7.68443e-05	0.000223604	3.32465e-05	3.35031e-05	5.66125e-05	7.79733e-05	5.18387e-05	0.000139944	0.000113344	4.1988e-05	6.43557e-05	0.00016207	2.80294e-05	1	1	0.999467	1	0.999501	0.998396	0.996152	0.983259	1	0.999999	0.986534
k__Bacteria	p__Verrucomicrobia	c__Verruco-5	o__WCHB1-41	Other	f__Neisseriaceae_other	0	0	0	0	1.0162e-05	3.23541e-05	0.000285176	9.7717e-05	0.000106352	0	5.08099e-06	1.6177e-05	0.000142588	4.88585e-05	0	0.214727	0.008833	0.214727	0	0	0	0	2.48917e-05	7.9251e-05	0.000452558	0.000208592	0.000260166	0	1.76011e-05	5.60389e-05	0.000339521	0.000149605	0	0.593343	0.417082	0.618925	0.999992	1	0.999981	0.998706	0.999999	0.999997	0.991088	0.999962
k__Bacteria	p__Proteobacteria	c__Gammaproteobacteria	o__Cardiobacteriales	f__Cardiobacteriaceae	g__Suttonella	0	0	0	0.000107226	0	2.03849e-05	0.000202699	9.15859e-05	7.86674e-05	2.68065e-05	0	1.01924e-05	0.000101349	9.9406e-05	0.000114899	0.002937	0.141204	0.786805	0	0	0	0.000119499	0	4.99325e-05	0.000243175	0.000143481	0.000156301	7.31701e-05	0	3.53076e-05	0.000195153	0.000126156	8.37028e-05	0.999306	0.0920772	0.596168	0.273138	0.893916	0.954696	1	1	0.36212	1	0.36212
k__Bacteria	p__Proteobacteria	c__Gammaproteobacteria	o__Enterobacteriales	f__Enterobacteriaceae	g__Erwinia	0.000102779	0.000156615	0	3.1682e-05	2.02667e-05	1.0327e-05	8.01667e-05	1.00735e-05	3.02085e-05	7.2769e-05	6.15227e-05	8.34711e-05	4.00834e-05	2.08778e-05	1.1443e-05	0.08508	0.06261	0.11221	9.18526e-05	0.000173694	0	5.30892e-05	3.13972e-05	2.52958e-05	0.000196368	2.4675e-05	9.87632e-05	0.000113561	7.83571e-05	0.000140857	0.000138853	4.10514e-05	2.80294e-05	0.999962	0.999908	0.999957	0.994589	1	0.994289	0.999811	0.210037	0.752136	0.082664	0.470355
k__Bacteria	p__Proteobacteria	c__Gammaproteobacteria	o__Pseudomonadales	f__Pseudomonadaceae	g__Pseudomonas	0.000115972	0.000104572	1.04572e-05	5.37614e-05	1.0162e-05	2.07801e-05	2.30649e-05	7.25003e-05	3.16268e-05	7.11907e-05	6.3067e-05	6.26761e-05	1.6761e-05	6.31308e-05	0	0.87601	0.20741	0.04399	0.00012455	0.000167727	2.56148e-05	8.51317e-05	2.48917e-05	5.09006e-05	5.64971e-05	8.23082e-05	5.89101e-05	0.000114287	0.000101913	0.000126015	4.23375e-05	8.04328e-05	0	0.999999	0.999998	0.853257	1	0.927846	0.937352	0.996556	0.451421	0.932358	0.865322	0.99968
k__Bacteria	p__Firmicutes	c__Bacilli	o__Bacillales	f__Staphylococcaceae	g__Jeotgalicoccus	0	0.000135075	6.28845e-05	0	1.02055e-05	6.35236e-05	9.16992e-05	3.1113e-05	4.91354e-05	4.94898e-05	5.10277e-06	9.92992e-05	7.72918e-05	1.55565e-05	0	0.9453	0.9677	0.5151	0	0.000128505	0.000105091	0	2.49984e-05	0.000107464	0.000192716	5.11551e-05	0.000110886	9.60536e-05	1.76765e-05	0.000118961	0.000148755	3.81245e-05	0	0.970327	0.953655	0.9992	1	0.99979	0.999322	0.131288	0.873318	1	0.842157	0.131288
k__Bacteria	p__Actinobacteria	c__Actinobacteria	o__Actinomycetales	f__Microbacteriaceae	g__Leucobacter	3.11259e-05	9.42483e-05	0.000115029	0	9.97944e-06	5.19502e-05	6.89545e-05	1.00735e-05	3.52394e-05	6.01008e-05	2.05527e-05	7.30993e-05	9.19918e-05	5.03677e-06	0	0.5456	0.6986	0.4009	3.41091e-05	0.000175962	0.000281763	0	2.44445e-05	0.000127252	0.000106825	2.4675e-05	8.34523e-05	0.000162774	3.0371e-05	0.000148062	0.000204579	1.74479e-05	0	0.999572	0.967522	1	0.999472	0.999583	0.967839	0.999614	1	0.977375	0.999976	0.824328
k__Bacteria	p__Actinobacteria	c__Actinobacteria	o__Actinomycetales	f__Micrococcaceae	g__Arthrobacter	0	0.00024255	3.18206e-05	0	0	4.31388e-05	3.44372e-05	0	1.9394e-05	6.85926e-05	0	0.000142844	3.31289e-05	0	0	0.7156	0.3671	0.6704	0	0.000389002	5.34633e-05	0	0	0.000105668	5.75483e-05	0	5.95789e-05	0.000210284	0	0.000291038	5.29761e-05	0	0	0.987967	0.970007	1	1	0.987967	0.970007	0.0984357	0.977474	1	0.529687	0.0984357
k__Bacteria	p__Proteobacteria	c__Betaproteobacteria	o__Burkholderiales	f__Oxalobacteraceae	f__Oxalobacteraceae	0.000112226	0.000112935	0.000104771	0	2.00946e-05	0	0	0	5.02364e-06	8.2483e-05	6.61603e-05	5.64675e-05	5.23854e-05	0	0	0.018361	0.0008182	0.177133	0.000129488	0.000161255	0.000129764	0	3.11314e-05	0	0	0	1.70203e-05	0.000123837	0.000101867	0.000123685	0.000103188	0	0	0.992082	0.992082	0.992082	1	1	1	1	0.999993	0.126317	1	0.162819
k__Bacteria	p__Firmicutes	c__Erysipelotrichi	o__Erysipelotrichales	f__Erysipelotrichaceae	g__Holdemania	0.000173528	0.000102878	1.00754e-05	1.01657e-05	4.04604e-05	0	0	0	1.01151e-05	7.4162e-05	0.000106994	5.14392e-05	5.03768e-06	5.08285e-06	0	0.001813	0.00181	0.053439	0.000277569	6.51573e-05	2.46795e-05	2.49008e-05	9.91074e-05	0	0	0	4.95537e-05	0.000151227	0.000210509	6.93996e-05	1.7451e-05	1.76075e-05	0	0.972465	0.972465	0.972465	1	1	1	1	0.083476	0.0839603	0.0926798	0.093209
k__Bacteria	p__Spirochaetes	c__Spirochaetes	o__Spirochaetales	f__Spirochaetaceae	f__Spirochaetaceae	0	0	0	0	0	5.31342e-05	0.000262031	1.08345e-05	8.15e-05	0	0	2.65671e-05	0.000131016	5.41724e-06	0.000103758	0.5468	0.0249	0.5468	0	0	0	0	0	8.5194e-05	0.000488564	2.65389e-05	0.000255673	0	0	6.37893e-05	0.000356683	1.87659e-05	0.00013021	0.827353	0.0601355	0.999882	0.706957	0.965886	0.151287	1	1	1	1	1
k__Bacteria	p__Proteobacteria	c__Gammaproteobacteria	o__Alteromonadales	f__Alteromonadaceae	g__Cellvibrio	0	0.000231567	2.10184e-05	0	0	7.19378e-05	0	0	1.79845e-05	6.31463e-05	0	0.000151752	1.05092e-05	0	0	0.4886	0.3979	0.942	0	0.000358764	3.25622e-05	0	0	0.000126878	0	0	6.71718e-05	0.000195332	0	0.000269763	2.45446e-05	0	0	0.79153	1	1	0.79153	0.79153	1	0.175822	0.994655	1	0.573303	0.175822
k__Bacteria	p__Actinobacteria	c__Actinobacteria	o__Actinomycetales	f__Actinomycetaceae	g__Trueperella	2.04927e-05	6.14137e-05	1.06817e-05	0	0.00012988	0	0.000100329	0	5.75524e-05	2.3147e-05	7.51865e-05	3.07069e-05	5.55054e-05	0	0	0.07547	0.82077	0.77797	3.17495e-05	7.7368e-05	2.61647e-05	0	0.00026025	0	0.000245755	0	0.000177267	4.72585e-05	0.000185763	6.12328e-05	0.000173077	0	0	0.490552	0.993853	0.490552	0.915342	1	0.915342	0.980113	0.999959	0.995406	0.895659	0.704782
k__Bacteria	p__Proteobacteria	c__Alphaproteobacteria	o__Rhizobiales	f__Methylobacteriaceae	g__Methylobacterium	6.19808e-05	5.18786e-05	1.05279e-05	3.16147e-05	6.07894e-05	1.07847e-05	3.43572e-05	2.0908e-05	3.17098e-05	3.90005e-05	6.13851e-05	3.13316e-05	2.24425e-05	2.62614e-05	0	0.2431	0.3998	0.5821	7.78856e-05	4.70434e-05	2.57879e-05	5.2817e-05	0.000121945	2.6417e-05	8.41576e-05	3.24227e-05	7.42948e-05	5.43837e-05	9.75554e-05	4.2234e-05	6.06338e-05	4.21558e-05	0	0.971774	0.999038	0.998656	0.999857	0.999913	1	1	0.836313	0.9928	0.83189	0.992283
k__Bacteria	p__Firmicutes	c__Clostridia	o__Clostridiales	f__Dehalobacteriaceae	g__Dehalobacterium	8.34727e-05	4.16223e-05	1.00754e-05	0	8.11084e-05	0	5.05265e-05	0	3.29087e-05	3.37926e-05	8.22905e-05	2.08112e-05	3.03009e-05	0	0	0.002401	0.414336	0.281536	5.10505e-05	6.45021e-05	2.46795e-05	0	0.000125653	0	0.000123764	0	8.95225e-05	5.20376e-05	9.14484e-05	4.86171e-05	8.76678e-05	0	0	0.53156	0.987661	0.53156	0.957707	1	0.957707	0.781295	0.236768	0.101436	0.980962	0.873059
k__Bacteria	p__Bacteroidetes	c__Sphingobacteriia	o__Sphingobacteriales	f__Sphingobacteriaceae	f__Sphingobacteriaceae	1.05982e-05	0.000135771	6.35416e-05	0	0	5.19502e-05	0	0	1.29876e-05	5.24777e-05	5.29908e-06	9.38607e-05	3.17708e-05	0	0	0.6385	0.1333	0.975	2.59601e-05	0.000302423	6.9609e-05	0	0	0.000127252	0	0	6.36258e-05	0.000155242	1.83566e-05	0.000225497	5.7477e-05	0	0	0.968109	1	1	0.968109	0.968109	1	0.824475	0.797005	0.999898	1	0.581645
k__Bacteria	p__Firmicutes	c__Clostridia	o__Clostridiales	f__Christensenellaceae	g__Christensenella	6.07337e-05	1.06225e-05	3.06079e-05	6.16505e-05	4.05073e-05	0	4.04212e-05	1.00735e-05	2.27505e-05	4.09037e-05	5.06205e-05	5.31124e-06	3.55146e-05	3.5862e-05	0	0.9292	0.3538	0.5859	0.000121411	2.60196e-05	5.08596e-05	0.000102261	7.35156e-05	0	9.90113e-05	2.4675e-05	6.1474e-05	8.16642e-05	9.62728e-05	1.83987e-05	7.522e-05	7.58657e-05	0	0.942977	0.999995	0.99415	0.986266	0.999935	0.999602	0.97657	0.999947	1	0.998727	0.95192
k__Bacteria	p__Actinobacteria	c__Actinobacteria	o__Actinomycetales	f__Microbacteriaceae	f__Microbacteriaceae	5.15223e-05	4.18627e-05	4.18222e-05	2.10172e-05	4.04499e-05	1.07847e-05	4.60497e-05	0	2.43211e-05	3.90561e-05	4.59861e-05	2.63237e-05	4.39359e-05	1.05086e-05	0	0.2296	0.3456	0.9847	8.24722e-05	5.17423e-05	7.59835e-05	5.14815e-05	7.37768e-05	2.6417e-05	8.37726e-05	0	5.70414e-05	6.34144e-05	7.48278e-05	4.23976e-05	7.62832e-05	3.64029e-05	0	0.993743	1	0.930989	0.987507	0.999881	0.900086	1	0.999998	0.992719	0.999997	0.991511
k__Bacteria	p__Proteobacteria	c__Alphaproteobacteria	o__Rhizobiales	f__Brucellaceae	f__Rhodocyclaceae_other	3.08112e-05	2.10515e-05	5.2598e-05	0	6.00592e-05	3.03776e-05	4.61297e-05	1.00735e-05	3.666e-05	2.61152e-05	4.54352e-05	2.57146e-05	4.93639e-05	5.03677e-06	0	0.2167	0.798	0.8881	5.1779e-05	3.2615e-05	8.40074e-05	0	0.000119754	5.04612e-05	0.000112994	2.4675e-05	8.33069e-05	5.21688e-05	8.92784e-05	4.08002e-05	9.49882e-05	1.74479e-05	0	0.000853344	0.766351	0.99958	0.0649137	0.00382666	0.960681	1	0.032714	0.840508	0.032714	0.840508
k__Bacteria	p__Synergistetes	c__Synergistia	o__Synergistales	f__Synergistaceae	f__Synergistaceae	0	0.000162743	4.27268e-05	0	0	3.19594e-05	1.14524e-05	0	1.0853e-05	5.13674e-05	0	9.73511e-05	2.70896e-05	0	0	0.6498	0.3659	0.8455	0	0.000252123	0.000104659	0	0	5.38636e-05	2.80525e-05	0	3.12978e-05	0.000144333	0	0.000186754	7.48553e-05	0	0	0.963378	0.999851	1	0.998403	0.963378	0.999851	0.23226	0.980659	1	0.776928	0.23226
k__Bacteria	p__Elusimicrobia	c__Endomicrobia	c__Endomicrobia	c__Endomicrobia	c__Endomicrobia	0	0	2.10557e-05	0	0	4.31388e-05	2.21779e-05	0.000143895	5.23029e-05	5.26393e-06	0	2.15694e-05	2.16168e-05	7.19474e-05	3.44238e-05	0.05948	0.06491	0.11073	0	0	5.15758e-05	0	0	0.000105668	5.43245e-05	0.000238413	0.000136332	2.57879e-05	0	7.47186e-05	5.05064e-05	0.000177437	5.74275e-05	0.973078	0.996676	0.150279	0.999988	0.677603	0.487193	1	0.997255	1	0.997255	1
k__Bacteria	p__Bacteroidetes	c__Sphingobacteriia	o__Sphingobacteriales	f__Sphingobacteriaceae	g__Sphingobacterium	2.06937e-05	3.18674e-05	0	4.3862e-05	0.000102055	1.039e-05	0	0	2.81114e-05	2.41058e-05	6.13745e-05	2.11287e-05	0	2.1931e-05	0	0.4164	0.6332	0.2044	5.06889e-05	7.80589e-05	0	8.05982e-05	0.000249984	2.54503e-05	0	0	0.000125086	5.97287e-05	0.00017714	5.64788e-05	0	5.89699e-05	0	0.974261	0.852692	0.852692	0.999884	0.999884	1	1	0.997778	0.998415	0.990168	0.999831
k__Bacteria	p__Bacteroidetes	c__Flavobacteriia	o__Flavobacteriales	f__Flavobacteriaceae	f__Flavobacteriaceae	4.06995e-05	9.52154e-05	0	0	5.01233e-05	1.99876e-05	0	0	1.75277e-05	3.39787e-05	4.54114e-05	5.76015e-05	0	0	1.15014e-05	0.01878	0.54859	0.83166	7.35957e-05	0.000179059	0	0	9.59571e-05	4.89594e-05	0	0	5.44226e-05	9.86909e-05	8.16795e-05	0.000131174	0	0	2.81725e-05	0.995099	0.846506	0.846506	0.997322	0.997322	1	0.996512	0.898274	0.898274	0.502411	0.502411
k__Bacteria	p__Firmicutes	c__Clostridia	o__Clostridiales	f__Syntrophomonadaceae	g__Syntrophomonas	9.12281e-05	0.000103282	1.05612e-05	0	0	0	0	0	0	5.12679e-05	4.5614e-05	5.16411e-05	5.28061e-06	0	0	0.052607	0.009288	0.052607	0.000152735	0.000138662	2.58696e-05	0	0	0	0	0	0	0.000107875	0.000113461	0.00010793	1.82926e-05	0	0	1	1	1	1	1	1	0.999382	0.684249	0.388064	0.351633	0.149759
k__Bacteria	p__Firmicutes	c__Bacilli	o__Lactobacillales	f__Aerococcaceae	g__Facklamia	0	8.27731e-05	5.2839e-05	0	2.0324e-05	4.15602e-05	0	0	1.5471e-05	3.3903e-05	1.0162e-05	6.21666e-05	2.64195e-05	0	0	0.4892	0.303	0.5279	0	0.000134574	6.23549e-05	0	4.97833e-05	0.000101801	0	0	5.56803e-05	7.80929e-05	3.52021e-05	0.000115783	5.0287e-05	0	0	0.999974	0.996582	0.996582	0.96686	0.96686	1	0.476994	0.568963	1	1	0.476994
k__Bacteria	p__Bacteroidetes	c__Sphingobacteriia	o__Sphingobacteriales	f__Sphingobacteriaceae	g__Pedobacter	5.07295e-05	1.06225e-05	1.04572e-05	5.2632e-05	4.04081e-05	1.01924e-05	0	2.01471e-05	1.76869e-05	3.11103e-05	4.55688e-05	1.04075e-05	5.22859e-06	3.63895e-05	0	0.6523	0.6823	0.3537	0.000124261	2.60196e-05	2.56148e-05	0.000101025	4.96677e-05	2.49663e-05	0	4.93501e-05	3.78647e-05	7.94183e-05	9.03822e-05	2.43128e-05	1.81124e-05	7.76785e-05	0	0.946168	0.763264	0.986338	0.999821	0.999996	0.99673	0.997243	0.997111	0.999957	1	0.966291
k__Bacteria	p__Bacteroidetes	c__Flavobacteriia	o__Flavobacteriales	f__[Weeksellaceae]	f__[Weeksellaceae]	4.13001e-05	1.06225e-05	4.22653e-05	0	8.04829e-05	0	1.00329e-05	0	2.26289e-05	2.3547e-05	6.08915e-05	5.31124e-06	2.61491e-05	0	0	0.01502	0.69343	0.55296	5.00679e-05	2.60196e-05	7.6551e-05	0	0.000119248	0	2.45755e-05	0	6.63651e-05	4.82483e-05	8.95648e-05	1.83987e-05	5.67585e-05	0	0	0.20336	0.458267	0.20336	0.99962	1	0.99962	0.894309	0.999992	0.614602	0.969306	0.999505
k__Bacteria	p__Proteobacteria	c__Gammaproteobacteria	o__Pasteurellales	f__Pasteurellaceae	g__Aggregatibacter	4.13873e-05	7.35836e-05	1.05612e-05	2.06743e-05	1.02055e-05	0	1.01053e-05	1.00735e-05	7.59609e-06	3.65516e-05	2.57964e-05	3.67918e-05	1.03333e-05	1.53739e-05	0	0.7328	0.1196	0.5872	0.000101378	0.000115517	2.58696e-05	3.20351e-05	2.49984e-05	0	2.47528e-05	2.4675e-05	2.053e-05	7.81635e-05	7.22551e-05	8.68459e-05	2.41403e-05	2.78187e-05	0	0.999759	1	1	0.99977	0.999774	1	0.979562	0.998713	1	0.780463	0.957073
k__Bacteria	p__Firmicutes	c__Bacilli	o__Lactobacillales	f__Aerococcaceae	g__Aerococcus	1.05982e-05	6.27151e-05	1.05279e-05	0	0	4.25465e-05	4.44625e-05	0	2.17522e-05	2.09603e-05	5.29908e-06	5.26308e-05	2.74952e-05	0	1.13999e-05	0.4894	0.9021	0.4819	2.59601e-05	7.98558e-05	2.57879e-05	0	0	7.81831e-05	8.28368e-05	0	5.7574e-05	4.79916e-05	1.83566e-05	7.60789e-05	6.1118e-05	0	2.7924e-05	0.789896	0.773965	1	1	0.789896	0.773965	0.623626	1	0.999516	0.622146	0.311204
k__Bacteria	p__Proteobacteria	c__Gammaproteobacteria	o__Pseudomonadales	f__Moraxellaceae	g__Enhydrobacter	0	1.04291e-05	2.12096e-05	0	6.06907e-05	2.11747e-05	3.43572e-05	2.04562e-05	3.41697e-05	7.90966e-06	3.03453e-05	1.58019e-05	2.77834e-05	1.02281e-05	0	0.7956	0.2045	0.6329	0	2.55459e-05	3.2859e-05	0	0.000148661	3.28123e-05	8.41576e-05	5.01072e-05	8.60263e-05	2.13783e-05	0.000105119	2.85921e-05	6.12963e-05	3.54311e-05	0	0.999977	0.999987	0.999304	1	0.999999	0.999997	0.999748	0.979589	1	0.999705	0.999748
k__Bacteria	p__Proteobacteria	c__Gammaproteobacteria	o__Aeromonadales	f__Aeromonadaceae	f__Aeromonadaceae	0	2.10515e-05	5.22859e-05	0	9.97944e-06	0	3.45973e-05	5.03677e-05	2.37361e-05	1.83344e-05	4.98972e-06	1.05258e-05	4.34416e-05	2.51838e-05	0	0.4641	0.8207	0.5325	0	3.2615e-05	0.000128074	0	2.44445e-05	0	8.47457e-05	0.000123375	7.35684e-05	6.53844e-05	1.72849e-05	2.45841e-05	0.00010395	8.72394e-05	0	0.999836	0.999582	0.996761	0.979965	0.946271	0.999999	0.983575	0.941382	1	0.999997	0.983575
k__Bacteria	p__Lentisphaerae	c__[Lentisphaeria]	o__Z20	f__R4-45B	f__R4-45B	0	0	0	2.11734e-05	0	2.15694e-05	9.01653e-05	3.29168e-05	3.61629e-05	5.29336e-06	0	1.07847e-05	4.50827e-05	2.70451e-05	0	0.09017	0.07678	0.49196	0	0	0	5.18641e-05	0	5.2834e-05	0.000139711	5.52802e-05	8.16986e-05	2.59321e-05	0	3.73593e-05	0.000105307	5.14717e-05	0	0.993539	0.321729	0.900436	0.792459	0.999563	0.96971	1	1	0.993954	1	0.993954
k__Bacteria	p__Firmicutes	c__Clostridia	o__Clostridiales	f__Eubacteriaceae	g__Anaerofustis	0	0	0	1.11178e-05	0	2.05825e-05	0.000101051	3.25034e-05	3.85342e-05	2.77945e-06	0	1.02912e-05	5.05254e-05	2.18106e-05	8.02223e-05	0.15581	0.03682	0.46629	0	0	0	2.72329e-05	0	3.18884e-05	0.000156184	7.96168e-05	9.16651e-05	1.36164e-05	0	2.40365e-05	0.000117783	5.78197e-05	0.000133501	0.967322	0.102112	0.963915	0.584061	1	0.596486	1	1	0.999316	1	0.999316
k__Bacteria	p__Proteobacteria	c__Gammaproteobacteria	o__Xanthomonadales	f__Xanthomonadaceae	f__Ruminococcaceae_other	0	3.14806e-05	2.11224e-05	0	7.98355e-05	1.039e-05	0	1.00735e-05	2.50748e-05	1.31508e-05	3.99178e-05	2.09353e-05	1.05612e-05	5.03677e-06	0.00041309	0.3686	0.8341	0.4953	0	5.24941e-05	5.17392e-05	0	0.000195556	2.54503e-05	0	2.4675e-05	9.82241e-05	3.70871e-05	0.000138279	4.08447e-05	3.65852e-05	1.74479e-05	0.000107272	0.475653	0.515398	0.439938	1	1	1	0.30057	0.0663928	0.997614	0.995015	0.701853
k__Bacteria	p__Firmicutes	c__Bacilli	o__Lactobacillales	f__Enterococcaceae	f__Xanthomonadaceae_other	2.08203e-05	6.28591e-05	2.13634e-05	0	3.03141e-05	0	1.15324e-05	0	1.04616e-05	2.62607e-05	2.55672e-05	3.14295e-05	1.64479e-05	0	0	0.1595	0.2328	0.7393	5.09992e-05	8.02628e-05	5.23295e-05	0	7.4254e-05	0	2.82486e-05	0	3.91447e-05	5.57178e-05	6.09346e-05	6.32918e-05	4.04202e-05	0	0	0.970464	0.804449	0.968721	0.999656	1	0.999703	0.905278	0.993417	1	0.999646	0.905278
k__Bacteria	p__Actinobacteria	c__Actinobacteria	o__Actinomycetales	f__Nocardiaceae	g__Rhodococcus	2.02918e-05	4.24899e-05	3.1365e-05	0	5.03824e-05	0	0	0	1.25956e-05	2.35367e-05	3.53371e-05	2.1245e-05	1.56825e-05	0	0	0.03508	0.59243	0.27579	4.97045e-05	0.000104079	5.249e-05	0	4.57877e-05	0	0	0	3.08611e-05	6.12197e-05	4.81962e-05	7.35947e-05	3.89957e-05	0	0	0.229925	0.229925	0.229925	1	1	1	0.999864	0.999017	0.987778	1	0.898202
k__Bacteria	p__Firmicutes	c__Clostridia	o__Clostridiales	f__Peptostreptococcaceae	g__Peptostreptococcus	8.43359e-05	1.00408e-05	0	0	0	0	4.29706e-05	0	1.07427e-05	2.35942e-05	4.2168e-05	5.02038e-06	2.14853e-05	0	0	0.048091	0.287037	0.006171	9.60403e-05	2.45948e-05	0	0	0	0	6.67873e-05	0	3.64822e-05	5.86304e-05	7.83096e-05	1.73911e-05	5.03101e-05	0	0	1	0.475027	1	0.475027	1	0.475027	0.0605745	0.0124229	0.0124229	0.998427	0.998427
k__Bacteria	p__Proteobacteria	c__Gammaproteobacteria	o__Xanthomonadales	f__Xanthomonadaceae	g__Luteimonas	0	1.04291e-05	1.06817e-05	0	2.0324e-05	3.09809e-05	1.00523e-05	5.03677e-05	2.79312e-05	5.27769e-06	1.0162e-05	2.0705e-05	1.0367e-05	2.51838e-05	0	0.8256	0.1979	0.8287	0	2.55459e-05	2.61647e-05	0	4.97833e-05	7.58873e-05	2.46229e-05	0.000123375	7.39172e-05	1.7882e-05	3.52021e-05	5.50409e-05	2.42255e-05	8.72394e-05	0	0.999999	0.999989	0.999674	0.999576	0.999993	0.993436	0.999557	0.999505	1	1	0.999557
k__Bacteria	p__Proteobacteria	c__Alphaproteobacteria	o__Rhizobiales	f__Aurantimonadaceae	f__Aurantimonadaceae	3.04377e-05	2.08112e-05	0	0	6.03515e-05	2.11747e-05	0	0	2.03816e-05	1.28122e-05	4.53946e-05	2.0993e-05	0	0	0	0.0008049	0.322157	0.188359	7.45568e-05	3.2251e-05	0	0	5.40503e-05	3.28123e-05	0	0	3.87661e-05	4.02232e-05	6.40208e-05	3.10195e-05	0	0	0	0.554237	0.0509175	0.0509175	0.900228	0.900228	1	1	0.915909	0.915909	0.905866	0.905866
k__Bacteria	p__Proteobacteria	c__Betaproteobacteria	o__Burkholderiales	f__Burkholderiaceae	g__Lautropia	0	1.01336e-05	0	1.05867e-05	1.02055e-05	6.12703e-05	1.10889e-05	2.20824e-05	2.61618e-05	5.18007e-06	5.10277e-06	3.57019e-05	5.54447e-06	1.63345e-05	0	0.8799	0.1324	0.7194	0	2.48221e-05	0	2.59321e-05	2.49984e-05	0.000103199	2.71622e-05	5.40905e-05	6.08199e-05	1.75544e-05	1.76765e-05	7.63814e-05	1.92066e-05	4.08854e-05	0	0.759845	1	0.999956	0.77853	0.921334	0.999977	0.999279	1	0.999118	0.999279	1
k__Bacteria	p__Actinobacteria	c__Actinobacteria	o__Actinomycetales	f__Dietziaceae	g__Dietzia	0	3.1674e-05	0	0	3.03034e-05	6.07563e-05	0	0	2.27649e-05	7.9185e-06	1.51517e-05	4.62152e-05	0	0	0	0.05882	0.19784	0.21694	0	5.31876e-05	0	0	5.08836e-05	7.62335e-05	0	0	4.98796e-05	2.84828e-05	3.778e-05	6.44837e-05	0	0	0	0.917751	0.759892	0.759892	0.121364	0.121364	1	0.73343	1	1	0.73343	0.73343
k__Bacteria	p__Firmicutes	c__Erysipelotrichi	o__Erysipelotrichales	f__Erysipelotrichaceae	o__Clostridiales_other	0	1.02093e-05	0	0	0	1.99876e-05	4.56862e-05	4.21251e-05	2.69497e-05	2.55232e-06	0	1.50984e-05	2.28431e-05	2.10626e-05	0.000263182	0.18124	0.04566	0.11164	0	2.50076e-05	0	0	0	4.89594e-05	8.36592e-05	6.53005e-05	5.76484e-05	1.25038e-05	0	3.74152e-05	6.12417e-05	4.9216e-05	0.000170372	0.923851	0.999999	0.999606	0.970268	0.996126	0.999988	0.0459108	0.00713517	0.00219735	0.996468	0.951179
k__Bacteria	p__Firmicutes	c__Bacilli	o__Lactobacillales	f__Enterococcaceae	g__Enterococcus	0	4.19096e-05	1.04506e-05	1.01139e-05	2.99073e-05	2.07801e-05	0	0	1.26718e-05	1.56185e-05	1.49537e-05	3.13449e-05	5.22532e-06	5.05694e-06	1.14132e-05	0.2827	0.789	0.1869	0	7.58466e-05	2.55987e-05	2.47739e-05	5.00297e-05	5.09006e-05	0	0	3.58578e-05	4.22527e-05	3.71706e-05	6.25643e-05	1.8101e-05	1.75178e-05	2.79565e-05	0.99921	0.807645	0.807645	0.980437	0.980437	1	0.63462	0.998729	0.998904	0.931302	0.92732
k__Bacteria	p__Firmicutes	c__Bacilli	o__Lactobacillales	o__Lactobacillales	o__Lactobacillales	0	2.03774e-05	4.22115e-05	0	0	0	3.41538e-05	1.08345e-05	1.12471e-05	1.56472e-05	0	1.01887e-05	3.81827e-05	5.41724e-06	0	0.3456	0.8128	0.5698	0	4.99142e-05	7.67307e-05	0	0	0	5.75837e-05	2.65389e-05	3.28159e-05	4.62514e-05	0	3.52947e-05	6.48159e-05	1.87659e-05	0	1	0.717908	0.998304	0.717908	0.998304	0.967683	0.979554	0.608927	1	0.986329	0.979554
k__Bacteria	p__Bacteroidetes	c__Flavobacteriia	o__Flavobacteriales	f__Flavobacteriaceae	g__Myroides	0	5.2919e-05	1.04572e-05	0	1.0162e-05	2.01862e-05	1.14524e-05	0	1.04502e-05	1.5844e-05	5.08099e-06	3.65526e-05	1.09548e-05	0	0	0.4041	0.9253	0.8355	0	0.000102085	2.56148e-05	0	2.48917e-05	3.12747e-05	2.80525e-05	0	2.39145e-05	5.39007e-05	1.76011e-05	7.39852e-05	2.56165e-05	0	0	0.998485	1	0.998391	0.999165	0.916924	0.997265	0.4392	0.998177	1	0.824837	0.4392
k__Bacteria	p__Firmicutes	c__Clostridia	o__Clostridiales	f__[Tissierellaceae]	g__Peptoniphilus	0	2.05626e-05	2.13634e-05	2.03314e-05	0	2.99437e-05	1.00329e-05	0	9.99415e-06	1.55644e-05	0	2.52532e-05	1.56982e-05	1.01657e-05	0	0.6563	0.5044	0.4826	0	3.18604e-05	5.23295e-05	4.98016e-05	0	7.33468e-05	2.45755e-05	0	3.81673e-05	3.79415e-05	0	5.41364e-05	3.9424e-05	3.5215e-05	0	0.939868	0.998928	1	0.999021	0.939868	0.998928	0.93203	0.978241	0.981576	0.999998	0.999996
k__Bacteria	p__Tenericutes	c__Mollicutes	o__Mycoplasmatales	f__Mycoplasmataceae	g__Mycoplasma	1.01176e-05	1.01887e-05	0	0	3.04859e-05	1.0327e-05	1.10889e-05	2.10626e-05	1.82411e-05	5.07657e-06	2.03018e-05	1.02578e-05	5.54447e-06	1.05313e-05	0	0.5815	0.1796	0.5334	2.47829e-05	2.49571e-05	0	0	7.4675e-05	2.52958e-05	2.71622e-05	3.26503e-05	4.25954e-05	1.71993e-05	5.41021e-05	2.39578e-05	1.92066e-05	2.4608e-05	0	0.998324	0.998815	1	1	0.997489	0.998177	1	0.998072	0.998072	0.998014	0.998014
k__Bacteria	p__Firmicutes	c__Bacilli	o__Bacillales	f__Bacillaceae	g__Anaerobacillus	0	1.02093e-05	0	2.22356e-05	9.96393e-06	1.039e-05	0	3.05297e-05	1.27209e-05	8.11121e-06	4.98197e-06	1.02997e-05	0	2.63826e-05	0	0.2429	0.5175	0.972	0	2.50076e-05	0	5.44658e-05	2.44065e-05	2.54503e-05	0	5.1235e-05	3.11338e-05	2.9468e-05	1.7258e-05	2.40559e-05	0	5.06002e-05	0	1	0.997345	0.956891	0.996811	0.960915	0.653892	0.997033	1	0.9456	0.997033	0.999802
k__Bacteria	p__Proteobacteria	c__Alphaproteobacteria	o__Rhodobacterales	f__Rhodobacteraceae	f__Rhodobacteraceae	2.06937e-05	3.1674e-05	0	0	0	3.09094e-05	0	0	7.72736e-06	1.30919e-05	1.03468e-05	3.12917e-05	0	0	0	0.1116	0.6777	0.4985	5.06889e-05	5.31876e-05	0	0	0	3.38617e-05	0	0	2.08851e-05	3.69881e-05	3.58425e-05	4.25115e-05	0	0	0	0.356601	1	1	0.356601	0.356601	1	0.993853	0.934631	0.934631	0.531421	0.531421
k__Bacteria	p__Actinobacteria	c__Coriobacteriia	o__Coriobacteriales	f__Coriobacteriaceae	g__Slackia	0	0	1.04506e-05	0	0	4.10377e-05	2.15847e-05	1.02018e-05	1.82061e-05	2.61266e-06	0	2.05189e-05	1.60177e-05	5.1009e-06	4.59312e-05	0.68245	0.04396	0.9383	0	0	2.55987e-05	0	0	5.04664e-05	3.35566e-05	2.49892e-05	3.4298e-05	1.27994e-05	0	4.02115e-05	2.90432e-05	1.767e-05	7.11565e-05	0.126904	0.738063	0.993424	0.935244	0.487601	0.989598	1	0.992703	1	0.992703	1
k__Bacteria	p__Proteobacteria	c__Alphaproteobacteria	o__Caulobacterales	f__Caulobacteraceae	g__Mycoplana	0	2.03429e-05	2.12429e-05	1.11178e-05	0	0	0	1.00735e-05	2.51838e-06	1.31759e-05	0	1.01714e-05	1.06215e-05	1.05957e-05	0	0.23654	0.08199	0.95732	0	3.15153e-05	3.29102e-05	2.72329e-05	0	0	0	2.4675e-05	1.23375e-05	2.62557e-05	0	2.37555e-05	2.48069e-05	2.47822e-05	0	1	1	0.988583	1	0.988583	0.988583	0.675835	0.641754	0.982857	1	0.991956
k__Bacteria	p__Firmicutes	c__Clostridia	o__Clostridiales	f__Clostridiaceae	o__WCHB1-41_other	1.01176e-05	1.04291e-05	1.04506e-05	0	2.03102e-05	0	0	1.08345e-05	7.78617e-06	7.74931e-06	1.52139e-05	5.21453e-06	5.22532e-06	5.41724e-06	0.000322662	0.2808	0.9971	0.9802	2.47829e-05	2.55459e-05	2.55987e-05	0	3.1465e-05	0	0	2.65389e-05	2.1055e-05	2.09463e-05	2.75233e-05	1.80636e-05	1.8101e-05	1.87659e-05	0.000322529	0.999958	0.134956	0.950319	0.268231	0.994454	0.719925	1	1	1	1	1
[truncated: 23 more columns]

## Sheet: Table_S9 Archaea
TableS9. The relative abundances, standard deviation, statistical significance and pairwise comparisons of archaea species in rumen liquid samples of rumen liquid inoculated calves (T-group), control calves (C-group), and donor cow during the eight-week treatment period. The rare taxa present in less than six samples were filtered from the data. The yellow color indicates a statistical tendency o…
						Average by group and week								Average of treatment		Average of week					Statistics			Standard deviation of group and week								Stdev of treatment		Stdev of week				Stdev of donor	Tukey pairwise comparison within group by week
Phylum	Class	Order	Family	Genus	Species	2C-group	4C-group	6C-group	8C-group	2T-group	4T-group	6T-group	8T-group	T-group	C-group	W2	W4	W6	W8	Donor	Week	Treatment	Trt*week	2C-group	4C-group	6C-group	8C-group	2T-group	4T-group	6T-group	8T-group	T-group	C-group	W2	W4	W6	W8	Donor	T2-T4	T2-T6	T2-T8	T4-T6	T4-T8	T6-T8	C2-C4	C2-C6	C2-C8	C4-C6	C4-C8
No blast hit	Other	Other	Other	Other	Other	0.99488	0.984009	0.983648	0.981907	0.990741	0.981676	0.981704	0.984037	0.984539	0.986111	0.99281	0.982843	0.982676	0.982972	0.947993	0.0077	0.5747	0.7373	0.00326228	0.00607397	0.00501746	0.00962704	0.00695157	0.00328623	0.0097223	0.0110802	0.00862701	0.00795969	0.00561026	0.00481282	0.00744576	0.00995834	0.00883395	0.274	0.4509	0.782	1	0.9988	0.9964	0.1383	0.2436	0.1679	1	0.9993
p__Crenarchaeota	c__Thermoprotei	o__Sulfolobales	f__Sulfolobaceae	g__Sulfolobus	s__Sulfolobus thuringiensis	0	0	0	0	0	2.77778e-05	0.000111111	2.77778e-05	4.16667e-05	0	0	1.38889e-05	5.55556e-05	1.38889e-05	3.125e-05	0.0356	0.1283	0.0356	0	0	0	0	0	6.80414e-05	0.000195631	6.80414e-05	0.000110202	0	0	4.81125e-05	0.000144094	4.81125e-05	4.52189e-05	0.7563	0.0179	0.9487	0.0699	1	0.0699	1	1	1	1	1
p__Euryarchaeota	c__Methanobacteria	o__Methanobacteriales	f__Methanobacteriaceae	g__Methanobacterium	s__Methanobacterium alkaliphilum	0	0	0	0	0	0	0	0	0	0	0	0	0	0	3.125e-05				0	0	0	0	0	0	0	0	0	0	0	0	0	0	4.52189e-05
p__Euryarchaeota	c__Methanobacteria	o__Methanobacteriales	f__Methanobacteriaceae	g__Methanobrevibacter	s__Methanobrevibacter boviskoreani clade	0	0	1.85185e-05	0	0	0	0	0	0	4.62963e-06	0	0	9.25926e-06	0	2.08333e-05	0.4126	0.3239	0.4126	0	0	4.53609e-05	0	0	0	0	0	0	2.26805e-05	0	0	3.2075e-05	0	3.99331e-05	1	1	1	1	1	1	1	0.5099	1	0.4975	1
p__Euryarchaeota	c__Methanobacteria	o__Methanobacteriales	f__Methanobacteriaceae	g__Methanobrevibacter	s__Methanobrevibacter gottschalkii clade	0.00363889	0.0102037	0.00950926	0.0111759	0.00394444	0.00627778	0.00889815	0.00860185	0.00693056	0.00863194	0.00379167	0.00824074	0.0092037	0.00988889	0.0354965	0.0063	0.6534	0.7746	0.00295496	0.00500304	0.00626133	0.0041469	0.00252787	0.00309719	0.0036458	0.00581148	0.00422871	0.00535144	0.00262661	0.00446556	0.00489527	0.00499753	0.00772084	0.7441	0.365	0.4861	0.9983	1	1	0.168	0.3561	0.0831	0.9996	1
p__Euryarchaeota	c__Methanobacteria	o__Methanobacteriales	f__Methanobacteriaceae	g__Methanobrevibacter	s__Methanobrevibacter ruminantium clade	0.00119444	0.00261111	0.0019537	0.00150926	0.00277778	0.00601852	0.00337037	0.00330556	0.00386806	0.00181713	0.00198611	0.00431481	0.00266204	0.00240741	0.00758681	0.0247	0.0137	0.9075	0.0025395	0.0037568	0.00370659	0.00211386	0.00404344	0.00360018	0.00284185	0.00279986	0.00339048	0.00295354	0.00332365	0.00393361	0.00323469	0.00254448	0.00261949	0.4947	0.9956	0.9966	0.9285	0.9602	1	0.2658	0.9913	0.7848	0.7937	0.9989
p__Euryarchaeota	c__Methanobacteria	o__Methanobacteriales	f__Methanobacteriaceae	g__Methanobrevibacter	s__Methanobrevibacter smithii	0	9.25926e-06	0	0	0	0	0	9.25926e-06	2.31481e-06	2.31481e-06	0	4.62963e-06	0	4.62963e-06	3.47222e-06	0.6203	1	0.2052	0	2.26805e-05	0	0	0	0	0	2.26805e-05	1.13402e-05	1.13402e-05	0	1.60375e-05	0	1.60375e-05	1.38889e-05	1	1	0.761	1	0.762	0.8425	0.8425	1	1	0.8425	0.762
p__Euryarchaeota	c__Methanobacteria	o__Methanobacteriales	f__Methanobacteriaceae	g__Methanosphaera	s__Methanosphaera cuniculi	0	0	0	0	0	0	0	0	0	0	0	0	0	0	6.94444e-06				0	0	0	0	0	0	0	0	0	0	0	0	0	0	1.89758e-05
p__Euryarchaeota	c__Methanobacteria	o__Methanobacteriales	f__Methanobacteriaceae	g__Methanosphaera	s__Methanosphaera sp. ISO3-F5	0.000268519	0.00137037	0.000888889	0.00206481	0.000944444	0.0022037	0.00125	0.00203704	0.0016088	0.00114815	0.000606481	0.00178704	0.00106944	0.00205093	0.00439583	0.0002	0.2408	0.8083	0.000630908	0.00114324	0.000534027	0.00163353	0.00201568	0.00196628	0.000786263	0.00131453	0.00158829	0.00121005	0.00146708	0.00159401	0.000667981	0.00141371	0.00114268	0.3108	0.4472	0.1321	1	0.9993	0.9955	0.0343	0.1283	0.0069	0.9997	0.9942
p__Euryarchaeota	c__Methanobacteria	o__Methanobacteriales	f__Methanobacteriaceae	g__Methanosphaera	s__Methanosphaera stadtmanae	0	9.25926e-05	3.7037e-05	2.77778e-05	0	0	0	0	0	3.93519e-05	0	4.62963e-05	1.85185e-05	1.38889e-05	0	0.4281	0.2483	0.3955	0	0.000226805	9.07218e-05	6.80414e-05	0	0	0	0	0	0.000123118	0	0.000160375	6.415e-05	4.81125e-05	0	1	1	1	1	1	1	0.2769	0.8869	0.966	0.9905	0.9897
p__Euryarchaeota	c__Methanomicrobia	o__Methanomicrobiales	f__Methanocorpusculaceae	g__Methanocorpusculum	s__Methanocorpusculum parvum	0	0	4.62963e-05	0.000203704	9.25926e-06	0.000231481	0.000657407	0.000175926	0.000268519	6.25e-05	4.62963e-06	0.000115741	0.000351852	0.000189815	0.00110069	0.0615	0.0517	0.149	0	0	7.38422e-05	0.000319465	2.26805e-05	0.00035904	0.000749005	0.000273109	0.000475279	0.000175156	1.60375e-05	0.000270572	0.000599445	0.000283732	0.000348553	0.4352	0.0684	0.8268	0.882	0.9997	0.5954	1	0.9919	0.6504	0.9862	0.6517
p__Euryarchaeota	c__Methanomicrobia	o__Methanomicrobiales	f__Methanocorpusculaceae	g__Methanocorpusculum	s__Methanocorpusculum sp.	0	0.000231481	0.00107407	0.000287037	9.25926e-06	0.00137963	0.00232407	0.00037963	0.00102315	0.000398148	4.62963e-06	0.000805556	0.00169907	0.000333333	0.000274306	0.0015	0.8868	0.208	0	0.000228837	0.00119808	0.000256801	2.26805e-05	0.0018504	0.00498224	0.00058628	0.00265825	0.000713279	1.60375e-05	0.00139272	0.00351591	0.000434226	0.000166628	0.0259	0.2688	0.6737	0.9761	0.787	0.9891	0.4073	0.0305	0.4122	0.4229	0.9999
p__Euryarchaeota	c__Methanomicrobia	o__Methanomicrobiales	f__Methanomicrobiaceae	g__Methanomicrobium	s__Methanomicrobium mobile	1.85185e-05	0.000601852	0.00200926	0.000564815	0.000490741	0.000759259	0.000657407	0.000777778	0.000671296	0.000798611	0.00025463	0.000680556	0.00133333	0.000671296	0.00281944	0.0786	0.2251	0.0808	4.53609e-05	0.000728957	0.00201152	0.000545935	0.000259193	0.000670974	0.000557127	0.000875595	0.000600124	0.00127508	0.00030379	0.000673002	0.00157438	0.000704506	0.0007142	1	1	1	1	1	1	0.2502	0.0157	0.1361	0.8313	0.9999
p__Euryarchaeota	c__Methanomicrobia	o__Methanomicrobiales	f__Methanospirillaceae	g__Methanospirillum	s__Methanospirillum hungatei	0	0	0	0	0	0	0	0	0	0	0	0	0	0	6.94444e-06				0	0	0	0	0	0	0	0	0	0	0	0	0	0	1.89758e-05
p__Euryarchaeota	c__Thermoplasmata	o__Methanomassiliicoccales	f__Methanomassiliicoccaceae	g__Group10	s__Group10 sp.	0	0.000833333	0.000490741	0.00174074	0.000212963	0.000444444	9.25926e-05	0.000166667	0.000229167	0.000766204	0.000106481	0.000638889	0.000291667	0.000953704	2.08333e-05	0.2321	0.1015	0.0598	0	0.000897184	0.000800013	0.00240156	0.000341414	0.000753592	0.000151807	0.000260579	0.000431985	0.0014106	0.000255642	0.000815637	0.000587049	0.00182433	2.77778e-05	0.9994	1	1	0.9915	0.9984	1	0.1725	0.6196	0.1045	0.9799	1
p__Euryarchaeota	c__Thermoplasmata	o__Methanomassiliicoccales	f__Methanomassiliicoccaceae	g__Group11	s__Candidatus Methanomethylophilus alvus	0	0	0	0	0	0	0	1.85185e-05	4.62963e-06	0	0	0	0	9.25926e-06	0	0.1108	0.1379	0.1108	0	0	0	0	0	0	0	2.86888e-05	1.5685e-05	0	0	0	0	2.1625e-05	0	1	1	0.0825	1	0.1081	0.0825	1	1	1	1	1
p__Euryarchaeota	c__Thermoplasmata	o__Methanomassiliicoccales	f__Methanomassiliicoccaceae	g__Group12	s__Group12 sp. ISO4-H5	0	0	0.000101852	2.77778e-05	0.000101852	0.000194444	9.25926e-05	0.00012963	0.00012963	3.24074e-05	5.09259e-05	9.72222e-05	9.72222e-05	7.87037e-05	3.81944e-05	0.8346	0.0136	0.3991	0	0	0.000180591	4.64811e-05	9.5689e-05	0.000194841	9.07218e-05	0.000215643	0.000154262	9.68044e-05	8.36134e-05	0.000166034	0.00013634	0.000157951	5.63599e-05	0.9934	1	1	0.9839	0.9823	1	1	0.8225	0.994	0.7672	0.9946
p__Euryarchaeota	c__Thermoplasmata	o__Methanomassiliicoccales	f__Methanomassiliicoccaceae	g__Group3b	s__Group3b sp.	0	3.7037e-05	6.48148e-05	0.000175926	9.25926e-05	0.000185185	0.000194444	6.48148e-05	0.000134259	6.94444e-05	4.62963e-05	0.000111111	0.00012963	0.00012037	1.73611e-05	0.427	0.1117	0.2466	0	9.07218e-05	6.4947e-05	0.000223377	0.000125051	0.000191378	0.000207126	0.000107822	0.000162935	0.000134346	9.71922e-05	0.000162403	0.000161247	0.000177008	3.34489e-05	0.9661	0.9683	1	1	0.8912	0.8476	0.9982	0.8497	0.4578	0.9861	0.796
p__Euryarchaeota	c__Thermoplasmata	o__Methanomassiliicoccales	f__Methanomassiliicoccaceae	g__Group4	s__Group4 sp. MpT1	0	0	0.000138889	0.000240741	0.000555556	0.000444444	0.000361111	0.000185185	0.000386574	9.49074e-05	0.000277778	0.000222222	0.00025	0.000212963	0.000135417	0.7093	0.0792	0.0691	0	0	0.000221527	0.000349014	0.00117221	0.000464811	0.000364726	0.000319465	0.000644869	0.000218863	0.000841875	0.00038997	0.000310226	0.000320312	0.000105348	0.917	0.9997	0.9891	0.9976	0.5795	0.705	1	0.8824	0.6709	0.7452	0.5719
p__Euryarchaeota	c__Thermoplasmata	o__Methanomassiliicoccales	f__Methanomassiliicoccaceae	g__Group8	s__Group8 sp. WGK1	0	0	0	9.25926e-06	0	4.62963e-05	1.85185e-05	3.7037e-05	2.5463e-05	2.31481e-06	0	2.31481e-05	9.25926e-06	2.31481e-05	1.38889e-05	0.5713	0.098	0.6107	0	0	0	2.26805e-05	0	0.000113402	2.86888e-05	6.72811e-05	6.54871e-05	1.13402e-05	0	8.01875e-05	2.1625e-05	5.00187e-05	4.30331e-05	0.7673	0.9458	0.7187	0.9999	1	0.9983	1	1	0.9991	1	0.999
p__Euryarchaeota	c__Thermoplasmata	o__Methanomassiliicoccales	f__Methanomassiliicoccaceae	g__Group9	s__Group9 sp. ISO4-G1	0	0	1.85185e-05	6.48148e-05	0.00012037	0.000111111	0.000268519	4.62963e-05	0.000136574	2.08333e-05	6.01852e-05	5.55556e-05	0.000143519	5.55556e-05	6.94444e-06	0.7165	0.0679	0.3991	0	0	2.86888e-05	0.00013341	0.000241949	0.000136083	0.000525189	7.38422e-05	0.000291211	6.91419e-05	0.000174815	0.000108556	0.000377881	0.000103258	1.89758e-05	0.9999	0.9855	0.9992	0.9982	0.9805	0.6712	1	0.9989	0.9623	0.9969	0.9522
[truncated: 23 more columns]

## Sheet: Table_S10 Ciliates
TableS10. The relative abundances, standard deviation, statistical significance and pairwise comparisons of ciliate protozoa in rumen liquid samples of rumen liquid inoculated calves (T-group), control calves (C-group), and donor cow during the eight-week treatment period. The rare taxa present in less than six samples were filtered from the data. The yellow color indicates a statistical tendency…
						Average by group and week								Average of treatment		Average of week					Statistics			Standard deviation of group and week								Stdev of Treatment		Stdev of week				Stdev of donor		Tukey pairwise comparisons
Sub Class	Order	Sub order	Family	Genus	Species	2C-group	4C-group	6C-group	8C-group	2T-group	4T-group	6T-group	8T-group	T-group	C-group	W2	W4	W6	W8	Donor	Treatment	Week	Trt*week	2C-group	4C-group	6C-group	8C-group	2T-group	4T-group	6T-group	8T-group	T-group	C-group	W2	W4	W6	W8	Donor	C6-C8	T6-T8	C6-T6	C8-T8	C8-T6	C6-T8
No blast hit	Other	Other	Other	Other	Other	0	0	0.00227778	0.00476389	0.000455556	1.85185e-05	5.55556e-05	3.7037e-05	0.000128019	0.00369841	0.000455556	1.85185e-05	0.000796296	0.00192778	6.94444e-06	0.029	0.2993	0.2932	0	0	0.00333935	0.00416515	0.000723716	4.53609e-05	9.29622e-05	4.53609e-05	0.000359821	0.00376261	0.000723716	4.53609e-05	0.00200693	0.00342668	1.89758e-05	0.5332	1	0.6413	0.0666	0.0676	0.6353
subc__Haptoria	o__Haptorida	subo__UnclassifiedSuborder_7	f__Didiniidae	g__Didinium	s__Didinium_nasutum	0	0	0	0	3.33333e-05	0	0	0	7.24638e-06	0	3.33333e-05	0	0	0	0				0	0	0	0	7.45356e-05	0	0	0	3.47524e-05	0	7.45356e-05	0	0	0	0
subc__Trichostomatia	o__Entodiniomorphida	subo__Blepharocorythina	f__Blepharocorythidae	g__Blepharocorys_b	s__Blepharocorys_angusta	0	0	0	0	0	0	0	0	0	0	0	0	0	0	3.47222e-06				0	0	0	0	0	0	0	0	0	0	0	0	0	0	1.38889e-05
subc__Trichostomatia	o__Entodiniomorphida	subo__Blepharocorythina	f__Blepharocorythidae	g__Blepharocorys_b	s__Blepharocorys_curvigula	0	0	5.55556e-05	0	0	2.77778e-05	3.7037e-05	1.85185e-05	2.17391e-05	2.38095e-05	0	2.77778e-05	4.32099e-05	1.11111e-05	6.94444e-06	1	0.2845	0.5908	0	0	9.6225e-05	0	0	6.80414e-05	9.07218e-05	2.86888e-05	5.73917e-05	6.29941e-05	0	6.80414e-05	8.68596e-05	2.34243e-05	1.89758e-05	0.7278	0.9648	0.9779	0.9698	0.815	0.8577
subc__Trichostomatia	o__Entodiniomorphida	subo__Blepharocorythina	f__Blepharocorythidae	g__Blepharocorys_b	s__Blepharocorys_jubata	0	0	0	0	1.11111e-05	0	0	0	2.41546e-06	0	1.11111e-05	0	0	0	3.47222e-06				0	0	0	0	2.48452e-05	0	0	0	1.15841e-05	0	2.48452e-05	0	0	0	1.38889e-05
subc__Trichostomatia	o__Entodiniomorphida	subo__Blepharocorythina	f__Blepharocorythidae	g__Blepharocorys_b	s__Blepharocorys_uncinata_b	0	0	5.55556e-05	2.77778e-05	0	0	1.85185e-05	2.77778e-05	1.20773e-05	3.96825e-05	0	0	3.08642e-05	2.77778e-05	1.04167e-05	0.3456	0.35	0.2462	0	0	5.55556e-05	5.55556e-05	0	0	2.86888e-05	4.64811e-05	2.88019e-05	5.28439e-05	0	0	4.03602e-05	4.72131e-05	3.0217e-05	0.5655	0.9418	0.5616	1	0.9867	0.6713
subc__Trichostomatia	o__Entodiniomorphida	subo__Blepharocorythina	f__Blepharocorythidae	g__Circodinium	s__Circodinium_minimum	0	0	7.40741e-05	8.33333e-05	0	7.40741e-05	9.25926e-05	6.48148e-05	6.03865e-05	7.93651e-05	0	7.40741e-05	8.64198e-05	7.22222e-05	4.86111e-05	0.9543	0.7662	0.3988	0	0	6.415e-05	7.17219e-05	0	8.36414e-05	7.59033e-05	4.18207e-05	6.68202e-05	6.29941e-05	0	8.36414e-05	6.86685e-05	5.27046e-05	5.31904e-05	0.9829	0.7387	0.9545	0.9674	0.9956	0.9995
subc__Trichostomatia	o__Entodiniomorphida	subo__Blepharocorythina	f__Blepharocorythidae	g__Ochoterenaia	s__Ochoterenaia_appendiculata	0	0	3.7037e-05	4.16667e-05	3.33333e-05	6.48148e-05	7.40741e-05	7.40741e-05	6.28019e-05	3.96825e-05	3.33333e-05	6.48148e-05	6.17284e-05	6.11111e-05	4.86111e-05	0.0757	0.8155	0.8156	0	0	3.2075e-05	5.31904e-05	3.0429e-05	4.18207e-05	8.36414e-05	6.72811e-05	5.87571e-05	4.19961e-05	3.0429e-05	4.18207e-05	7.05164e-05	6.11392e-05	4.91701e-05	0.9892	1	0.6922	0.8784	0.8784	0.6922
subc__Trichostomatia	o__Entodiniomorphida	subo__Blepharocorythina	f__Pseudoentodiniidae	g__Pseudoentodinium	s__Pseudoentodinium_elephantis	0	0	7.40741e-05	2.77778e-05	0	7.40741e-05	7.40741e-05	8.33333e-05	6.03865e-05	4.7619e-05	0	7.40741e-05	7.40741e-05	6.11111e-05	7.29167e-05	0.3702	0.7921	0.7411	0	0	8.48625e-05	5.55556e-05	0	5.73775e-05	7.59033e-05	0.000130289	8.36074e-05	6.74992e-05	0	5.73775e-05	7.34931e-05	0.000106219	6.32415e-05	0.9817	0.9983	0.7865	0.9046	0.9985	0.9145
subc__Trichostomatia	o__Entodiniomorphida	subo__Entodiniomorphina	f__Cycloposthiidae	g__Cycloposthium	s__Cycloposthium_bipalmatum	0	0	0	1.38889e-05	0	0	0	0	0	7.93651e-06	0	0	0	5.55556e-06	6.94444e-06	0.2846	0.2846	0.2846	0	0	0	2.77778e-05	0	0	0	0	0	2.0998e-05	0	0	0	1.75682e-05	1.89758e-05	0.5175	1	1	0.3716	0.3716	1
subc__Trichostomatia	o__Entodiniomorphida	subo__Entodiniomorphina	f__Ophryoscolecidae	g__AnoplodiniumDiplodinium	s__Diplodinium_dentatum	0	0	0	1.38889e-05	3.33333e-05	2.77778e-05	2.77778e-05	0	2.17391e-05	7.93651e-06	3.33333e-05	2.77778e-05	1.85185e-05	5.55556e-06	5.90278e-05	0.7376	0.7376	0.3288	0	0	0	2.77778e-05	4.96904e-05	4.64811e-05	6.80414e-05	0	4.65991e-05	2.0998e-05	4.96904e-05	4.64811e-05	5.55556e-05	1.75682e-05	7.97856e-05	0.9712	0.6621	0.7902	0.9513	0.9513	1
subc__Trichostomatia	o__Entodiniomorphida	subo__Entodiniomorphina	f__Ophryoscolecidae	g__DiploplastronEremoplastron	g__DiploplastronEremoplastron	0	0	0.00677778	0.00859722	0.000633333	0.00323148	0.00222222	0.00144444	0.0019372	0.00781746	0.000633333	0.00323148	0.00374074	0.00430556	0.00111458	0.1343	0.2605	0.4016	0	0	0.0103755	0.00912255	0.000828318	0.00479305	0.00334959	0.00174023	0.00308477	0.00885664	0.000828318	0.00479305	0.00625407	0.00656247	0.00121012	0.5984	0.8626	0.4876	0.5517	0.6193	0.4562
subc__Trichostomatia	o__Entodiniomorphida	subo__Entodiniomorphina	f__Ophryoscolecidae	g__DiploplastronEremoplastron	s__Eremoplastron_dilobum	0	0	0.615926	0.664208	0.1189	0.162333	0.109102	0.0704352	0.115031	0.643516	0.1189	0.162333	0.278043	0.307944	0.0708542	0.0204	0.578	0.6958	0	0	0.533207	0.442667	0.165339	0.193958	0.171556	0.0956113	0.153142	0.439788	0.165339	0.193958	0.392033	0.40548	0.066513	0.9995	0.8261	0.1085	0.0818	0.1081	0.0825
subc__Trichostomatia	o__Entodiniomorphida	subo__Entodiniomorphina	f__Ophryoscolecidae	g__DiploplastronEremoplastron	s__Eremoplastron_neglectum	0	0	0.000425926	0.000222222	0.000155556	0.000324074	0.00037037	0.000166667	0.000258454	0.000309524	0.000155556	0.000324074	0.000388889	0.000188889	0.000277778	0.8513	0.1362	0.8655	0	0	0.00044905	0.000444444	0.000258796	0.000299004	0.000289031	0.000179161	0.000260906	0.000421707	0.000258796	0.000299004	0.000321551	0.000290688	0.000133024	0.7975	0.4408	0.9998	0.9928	0.8897	0.7663
subc__Trichostomatia	o__Entodiniomorphida	subo__Entodiniomorphina	f__Ophryoscolecidae	g__Entodinium	g__Entodinium	0	0	0.000722222	0.000902778	0.0792667	0.0067037	0.0121481	0.00301852	0.0229372	0.000825397	0.0792667	0.0067037	0.00833951	0.00217222	0.027125	0.2899	0.5282	0.5086	0	0	0.00061864	0.000642101	0.0460863	0.00827354	0.0225187	0.00446822	0.0381376	0.000585691	0.0460863	0.00827354	0.0186993	0.0035246	0.00974668	1	0.6867	0.6409	0.9939	0.5768	0.9942
subc__Trichostomatia	o__Entodiniomorphida	subo__Entodiniomorphina	f__Ophryoscolecidae	g__Entodinium	s__Entodinium_caudatum	0	0	0	0	0	0	9.25926e-06	0	2.41546e-06	0	0	0	6.17284e-06	0	0	0.485	0.485	0.485	0	0	0	0	0	0	2.26805e-05	0	1.15841e-05	0	0	0	1.85185e-05	0	0	1	0.6288	0.7643	1	0.7015	1
subc__Trichostomatia	o__Entodiniomorphida	subo__Entodiniomorphina	f__Ophryoscolecidae	g__Entodinium	s__Entodinium_dubardi	0	0	0	0	0	0	0	1.85185e-05	4.83092e-06	0	0	0	0	1.11111e-05	3.47222e-06	0.485	0.485	0.485	0	0	0	0	0	0	0	4.53609e-05	2.31683e-05	0	0	0	0	3.51364e-05	1.38889e-05	1	0.6288	1	0.7015	1	0.7643
subc__Trichostomatia	o__Entodiniomorphida	subo__Entodiniomorphina	f__Ophryoscolecidae	g__Entodinium	s__Entodinium_furca_dilobum	0	0	0.000351852	0.000486111	0.00906667	0.002	0.001	0.00167593	0.00319082	0.000428571	0.00906667	0.002	0.000783951	0.0012	0.00435764	0.1326	0.549	0.688	0	0	0.000231296	0.00030217	0.0064415	0.00162085	0.000672199	0.00203864	0.00439964	0.000261985	0.0064415	0.00162085	0.000633092	0.00164829	0.00119773	0.9991	0.8236	0.8847	0.4895	0.9166	0.4894
subc__Trichostomatia	o__Entodiniomorphida	subo__Entodiniomorphina	f__Ophryoscolecidae	g__Entodinium	s__Entodinium_furca_monolobum	0	0	0.00174074	0.265611	0.0419111	0.0712685	0.0571944	0.0907593	0.0662995	0.152524	0.0419111	0.0712685	0.0387099	0.1607	0.0317257	0.7001	0.2257	0.2666	0	0	0.00205956	0.473449	0.0337091	0.0896538	0.0548323	0.098467	0.0724428	0.36328	0.0337091	0.0896538	0.051468	0.297082	0.0150188	0.4677	0.985	0.9563	0.6315	0.5793	0.8953
subc__Trichostomatia	o__Entodiniomorphida	subo__Entodiniomorphina	f__Ophryoscolecidae	g__Entodinium	s__Entodinium_longinucleatum	0	0	0.000407407	0.000555556	0.0062	0.00106481	0.000703704	0.000351852	0.00190097	0.000492063	0.0062	0.00106481	0.000604938	0.000433333	0.00143056	0.0565	0.3793	0.8866	0	0	0.000357172	0.00059663	0.0084529	0.00184472	0.000885875	0.000374605	0.00440583	0.000476213	0.0084529	0.00184472	0.000737783	0.000455721	0.00046237	0.8167	0.8306	0.5492	0.6279	0.976	0.5685
subc__Trichostomatia	o__Entodiniomorphida	subo__Entodiniomorphina	f__Ophryoscolecidae	g__Entodinium	s__Entodinium_nanellum	0	0	0	0	0.000122222	2.77778e-05	0	2.77778e-05	4.10628e-05	0	0.000122222	2.77778e-05	0	1.66667e-05	0.000225694	0.3146	0.3146	0.3146	0	0	0	0	0.000106863	6.80414e-05	0	4.64811e-05	7.53171e-05	0	0.000106863	6.80414e-05	0	3.74971e-05	0.000124174	1	0.3396	1	0.4258	1	0.5128
subc__Trichostomatia	o__Entodiniomorphida	subo__Entodiniomorphina	f__Ophryoscolecidae	g__Epidinium	g__Epidinium	0	0	0.000222222	5.55556e-05	6.66667e-05	0.00012963	6.48148e-05	3.7037e-05	7.48792e-05	0.000126984	6.66667e-05	0.00012963	0.000117284	4.44444e-05	0.000104167	0.0834	0.0659	0.1679	0	0	0.000200308	6.415e-05	4.64811e-05	9.07218e-05	8.17756e-05	2.86888e-05	7.22585e-05	0.000152868	4.64811e-05	9.07218e-05	0.000142845	4.38228e-05	6.99059e-05	0.1842	0.9548	0.1678	0.9891	0.9986	0.0937
subc__Trichostomatia	o__Entodiniomorphida	subo__Entodiniomorphina	f__Ophryoscolecidae	g__Epidinium	s__Epidinium_caudatum	0	0	0.0433889	0.0327917	0.707356	0.534917	0.360926	0.211926	0.442756	0.0373333	0.707356	0.534917	0.25508	0.140272	0.509823	0.0002	0.4042	0.5247	0	0	0.0569264	0.0298795	0.192881	0.283464	0.245564	0.137117	0.27855	0.0394802	0.192881	0.283464	0.252401	0.138924	0.0542248	0.999	0.6214	0.0514	0.239	0.0303	0.349
subc__Trichostomatia	o__Entodiniomorphida	subo__Entodiniomorphina	f__Ophryoscolecidae	g__Eudiplodinium	s__Eudiplodinium_maggii	0	0	0.00224074	0.000861111	0.000455556	0.000333333	0.000138889	1.85185e-05	0.000227053	0.00145238	0.000455556	0.000333333	0.000839506	0.000355556	0.000177083	0.1757	0.1452	0.2178	0	0	0.00378485	0.00153993	0.000866382	0.00022771	0.000152145	2.86888e-05	0.000427359	0.0025504	0.000866382	0.00022771	0.00216799	0.000990074	0.000113346	0.3471	0.9915	0.3436	0.8277	0.8809	0.3027
subc__Trichostomatia	o__Entodiniomorphida	subo__Entodiniomorphina	f__Ophryoscolecidae	g__EudiplodiniumEremoplastron	s__Eudiplodinium_rostratum	0	0	0.0106296	0.00890278	0.0301333	0.0147037	0.00743519	0.00568519	0.0138092	0.00964286	0.0301333	0.0147037	0.0085	0.00697222	0.0850486	0.323	0.4798	0.9768	0	0	0.00843829	0.00662322	0.0332264	0.00708604	0.00385083	0.00474506	0.0176206	0.00682059	0.0332264	0.00708604	0.00544246	0.00546734	0.0481339	0.9694	0.909	0.8611	0.8046	0.9754	0.6285
subc__Trichostomatia	o__Entodiniomorphida	subo__Entodiniomorphina	f__Ophryoscolecidae	g__Metadinium	g__Metadinium	0	0	0	0	0	1.85185e-05	1.85185e-05	3.7037e-05	1.93237e-05	0	0	1.85185e-05	1.23457e-05	2.22222e-05	1.73611e-05	0.2874	0.7526	0.7526	0	0	0	0	0	2.86888e-05	2.86888e-05	9.07218e-05	4.91473e-05	0	0	2.86888e-05	2.44977e-05	7.02728e-05	2.65952e-05	1	0.9466	0.9639	0.7288	0.9513	0.7859
subc__Trichostomatia	o__Entodiniomorphida	subo__Entodiniomorphina	f__Ophryoscolecidae	g__Ophryoscolex	g__Ophryoscolex	0	0	1.85185e-05	1.38889e-05	8.88889e-05	0.000314815	0.00012963	3.7037e-05	0.000144928	1.5873e-05	8.88889e-05	0.000314815	9.25926e-05	2.77778e-05	0.000173611	0.009	0.192	0.1527	0	0	3.2075e-05	2.77778e-05	0.000127898	0.000167283	0.000114755	2.86888e-05	0.000156005	2.71083e-05	0.000127898	0.000167283	0.000107583	2.92803e-05	0.000116313	0.8562	0.3762	0.0438	0.2099	0.1959	1
subc__Trichostomatia	o__Entodiniomorphida	subo__Entodiniomorphina	f__Ophryoscolecidae	g__Ophryoscolex	s__Ophryoscolex_purkynjei	0	0	0	0	0	2.77778e-05	3.7037e-05	9.25926e-06	1.93237e-05	0	0	2.77778e-05	2.46914e-05	5.55556e-06	1.73611e-05	0.0738	0.1495	0.1495	0	0	0	0	0	4.64811e-05	2.86888e-05	2.26805e-05	3.18204e-05	0	0	4.64811e-05	2.92803e-05	1.75682e-05	2.65952e-05	1	0.099	0.1399	0.9013	0.0963	0.9243
subc__Trichostomatia	o__Entodiniomorphida	subo__Entodiniomorphina	f__Ophryoscolecidae	g__Ostracodinium	s__Ostracodinium_dentatum	0	0	0.0126852	0.00783333	0.00287778	0.00813889	0.0378148	0.0231481	0.0186522	0.0099127	0.00287778	0.00813889	0.0294383	0.0170222	0.0473472	0.7434	0.2514	0.3741	0	0	0.0165057	0.00919004	0.00317698	0.0121289	0.0551752	0.0274319	0.0330233	0.0118223	0.00317698	0.0121289	0.0461376	0.0225556	0.0385222	0.5432	0.8322	0.9965	0.8068	0.6277	0.854
subc__Trichostomatia	o__Entodiniomorphida	subo__Entodiniomorphina	f__Ophryoscolecidae	g__Polyplastron	s__Polyplastron_multivesiculatum	0	0	0.00375926	0.00183333	0.0015	0.000527778	0.000407407	0.000240741	0.00063285	0.00265873	0.0015	0.000527778	0.00152469	0.000877778	0.000802083	0.2544	0.1536	0.209	0	0	0.006415	0.00366667	0.00295908	0.000918097	0.000509983	0.000301573	0.00144675	0.00463675	0.00295908	0.000918097	0.00364134	0.00228218	0.000730288	0.3539	0.9854	0.4954	0.822	0.865	0.459
subc__Trichostomatia	o__Entodiniomorphida	subo__Entodiniomorphina	f__Polydiniellidae	g__Polydiniella	s__Polydiniella_mysorea	0	0	0	2.77778e-05	0	0	3.7037e-05	2.77778e-05	1.69082e-05	1.5873e-05	0	0	2.46914e-05	2.77778e-05	3.81944e-05	0.4195	0.6818	0.4196	0	0	0	5.55556e-05	0	0	5.73775e-05	3.0429e-05	3.5275e-05	4.19961e-05	0	0	4.89954e-05	3.92837e-05	4.85118e-05	0.8555	0.9834	0.6773	1	0.988	0.8275
subc__Trichostomatia	o__Entodiniomorphida	subo__Entodiniomorphina	f__Spirodiniidae	g__Spirodinium	s__Spirodinium_equi	0	0	1.85185e-05	1.38889e-05	0	0	9.25926e-06	0	2.41546e-06	1.5873e-05	0	0	1.23457e-05	5.55556e-06	6.94444e-06	0.326	0.5422	0.8361	0	0	3.2075e-05	2.77778e-05	0	0	2.26805e-05	0	1.15841e-05	2.71083e-05	0	0	2.44977e-05	1.75682e-05	1.89758e-05	0.9923	0.8751	0.9347	0.7568	0.9857	0.6768
subc__Trichostomatia	o__Entodiniomorphida	subo__Entodiniomorphina	f__Spirodiniidae	g__Triadinium	s__Triadinium_caudatum_a	0	0	9.25926e-05	0.000263889	6.66667e-05	0.000175926	0.000212963	0.000166667	0.00015942	0.000190476	6.66667e-05	0.000175926	0.00017284	0.000205556	0.000163194	0.9648	0.4506	0.1955	0	0	8.48625e-05	0.000288229	6.08581e-05	9.5689e-05	0.000123811	0.000131468	0.000113984	0.00022874	6.08581e-05	9.5689e-05	0.000122488	0.000199536	0.000108238	0.5662	0.9446	0.7869	0.7561	0.9451	0.945
subc__Trichostomatia	o__Entodiniomorphida	subo__Entodiniomorphina	f__Spirodiniidae	g__Tripalmaria	s__Tripalmaria_dogieli	0	0	0	0	0	9.25926e-06	1.85185e-05	1.85185e-05	1.20773e-05	0	0	9.25926e-06	1.23457e-05	1.11111e-05	0	0.1711	1	1	0	0	0	0	0	2.26805e-05	2.86888e-05	2.86888e-05	2.34301e-05	0	0	2.26805e-05	2.44977e-05	2.34243e-05	0	1	1	0.6964	0.6277	0.6277	0.6964
subc__Trichostomatia	o__Entodiniomorphida	subo__Entodiniomorphina	f__UnclassifiedFamily_2	g__Charonina	s__Charonina_ventriculi	0	0	7.40741e-05	5.55556e-05	1.11111e-05	0.00115741	0.000435185	0.000361111	0.000512077	6.34921e-05	1.11111e-05	0.00115741	0.000314815	0.000238889	0.00261806	0.7915	0.5465	0.6198	0	0	8.48625e-05	4.53609e-05	2.48452e-05	0.00275377	0.001039	0.000591869	0.00149231	5.93914e-05	2.48452e-05	0.00275377	0.000842084	0.000469254	0.00573882	0.8682	0.9822	0.9982	0.8976	0.8714	0.9748
subc__Trichostomatia	o__Entodiniomorphida	subo__Entodiniomorphina	f__UnclassifiedFamily_3	g__Raabena	s__Raabena_bella	0	0	0	0	0	9.25926e-06	0	0	2.41546e-06	0	0	9.25926e-06	0	0	6.94444e-06				0	0	0	0	0	2.26805e-05	0	0	1.15841e-05	0	0	2.26805e-05	0	0	1.89758e-05
subc__Trichostomatia	o__Entodiniomorphida	subo__UnclassifiedSuborder_1	f__Isotrichidae	g__Dasytricha	s__Dasytricha_ruminantium	0	0	0.0485556	2.77778e-05	3.33333e-05	0.00241667	0.0637407	0.0171852	0.0217488	0.0208254	3.33333e-05	0.00241667	0.058679	0.0103222	0.0438993	0.3809	0.6769	0.5064	0	0	0.0831393	3.2075e-05	4.96904e-05	0.00429897	0.152829	0.034269	0.0792159	0.0545609	4.96904e-05	0.00429897	0.127999	0.0270356	0.0481814	1	0.8407	0.7017	0.9946	0.8049	0.9993
subc__Trichostomatia	o__Entodiniomorphida	subo__UnclassifiedSuborder_1	f__Isotrichidae	g__Isotricha	g__Isotricha	0	0	0.0365741	0.000513889	4.44444e-05	0.0440833	0.132204	0.458676	0.165652	0.0159683	4.44444e-05	0.0440833	0.100327	0.275411	0.0796736	0.0648	0.2607	0.2442	0	0	0.0604151	0.000152988	4.64811e-05	0.0635594	0.115016	0.405692	0.274439	0.0398522	4.64811e-05	0.0635594	0.107082	0.383945	0.0483198	0.9992	0.2859	0.8663	0.253	0.7955	0.3639
subc__Trichostomatia	o__Entodiniomorphida	subo__UnclassifiedSuborder_1	f__Isotrichidae	g__Isotricha	s__Isotricha_intestinalis	0	0	0.000388889	0.000180556	0.000177778	0.0223704	0.0271852	0.0281389	0.0203068	0.000269841	0.000177778	0.0223704	0.0182531	0.0169556	0.0265451	0.1362	0.985	0.97	0	0	0.000337931	9.48792e-05	0.000205631	0.0506159	0.0306527	0.0421559	0.0363674	0.000234452	0.000205631	0.0506159	0.0276908	0.0345794	0.0168722	1	1	0.5905	0.5003	0.5181	0.5734
subc__Trichostomatia	o__Entodiniomorphida	subo__UnclassifiedSuborder_1	f__Isotrichidae	g__Isotricha	s__Isotricha_prostoma	0	0	0.210222	0.000694444	0.000366667	0.123426	0.186056	0.0860833	0.103271	0.0904921	0.000366667	0.123426	0.194111	0.0519278	0.0661493	0.5082	0.0801	0.5365	0	0	0.354268	0.000537675	0.000422368	0.153053	0.132383	0.0656979	0.12147	0.233193	0.000422368	0.153053	0.206096	0.0658964	0.0446091	0.4144	0.6751	1	0.7329	0.2384	0.8296
subc__Trichostomatia	o__Vestibuliferida	subo__Archistomatina	f__Buetschliidae	g__Bundleia_b	s__Bundleia_benbrooki	0	0	0.0022037	0.000375	0	0	0	0	0	0.00115873	0	0	0.000734568	0.00015	6.94444e-06	0.3168	0.1573	0.1573	0	0	0.00381693	0.000610901	0	0	0	0	0	0.00244916	0	0	0.0022037	0.000402368	2.77778e-05	0.2902	1	0.2176	0.9749	0.9749	0.2176

## Sheet: Table_S11 Fungi
TableS11. The relative abundances, standard deviation, statistical significance and pairwise comparisons of rumen anaerobic fungi in rumen liquid samples of rumen liquid inoculated calves (T-group), control calves (C-group), and donor cow during the eight-week treatment period. The rare taxa present in less than six samples were filtered from the data. The yellow color indicates a statistical ten…
				Average by group and week								Average of treatment		Average of week					Statistics			Standard deviation of group and week								Stdev of Treatment		Stdev of week				Stdev of donor	Tukey Pairwise Comparisons by treatment and week												Tukey pairwise comparison between groups by week
Order	Family	Genus	Species	2C-group	4C-group	6C-group	8C-group	2T-group	4T-group	6T-group	8T-group	T-group	C-group	W2	W4	W6	W8	Donor	Week	Treatment	Trt*Week	2C-group	4C-group	6C-group	8C-group	2T-group	4T-group	6T-group	8T-group	T-group	C-group	W2	W4	W6	W8	Donor	T4-T2	T6-T2	T8-T2	T6-T4	T8-T4	T8-T6	C4-C2	C6-C2	C8-C2	C6-C4	C8-C4	C8-C6	C2-T2
Neocallimastigales	Neocallimastigaceae	AL8	AL8	2.66667e-05	2.66667e-05	4e-05	3e-05	8e-06	1.33333e-05	2.66667e-05	0	1.23077e-05	3e-05	1.81818e-05	2.22222e-05	3.42857e-05	2e-05	0.01254	0.6	0.2938	0.8486	4.13118e-05	4.13118e-05	8e-05	2e-05	1.78885e-05	2.3094e-05	2.3094e-05	0	1.92154e-05	4.47214e-05	3.2808e-05	3.52767e-05	5.8554e-05	2.19089e-05	0.0191816	0.999996	0.986641	0.999976	0.999148	0.999588	0.971855	1	1	0.999725	1	0.999725	0.999975	0.994942
Neocallimastigales	Neocallimastigaceae	Anaeromyces	Anaeromyces 1	0.0123533	0.00394	0.00175	8e-05	0.001432	5.33333e-05	0	0	0.000563077	0.005254	0.00738909	0.00264444	0.001	5.33333e-05	0.0175825	0.07881	0.08503	0.97574	0.0234202	0.00628332	0.002601	0.00016	0.00252957	6.1101e-05	0	0	0.0016264	0.0134346	0.0175881	0.0053341	0.0020634	0.000130639	0.018032	0.998505	0.967166	0.984477	0.99994	0.999972	1	0.999414	0.999925	0.760912	1	0.949352	0.953835	0.988339
Neocallimastigales	Neocallimastigaceae	BlackRhino	BlackRhino	0.00858667	0.02274	0.00334	0.00311	0.012712	0.0500533	0.0738533	0.01654	0.0360277	0.010688	0.0104618	0.0318444	0.03356	0.00758667	0.0086775	0.02201	0.03273	0.0417	0.00644358	0.0227654	0.00382727	0.00585044	0.0102367	0.0652352	0.111141	0.0215809	0.0594844	0.0150249	0.00820469	0.0396778	0.0744671	0.0127193	0.00943962	0.959118	0.962374	0.999998	1	0.960544	0.963099	0.994309	0.926448	0.107583	0.586377	0.02528	0.751887	0.999994
Neocallimastigales	Neocallimastigaceae	Buwchfawromyces/SK2	Buwchfawromyces/SK2	0.000726667	0.0216	0.00664	0.19438	0.0004	0.000373333	0.0487333	0.3864	0.0709323	0.046902	0.000578182	0.0145244	0.02468	0.258387	0.089805	0.0352	0.8484	0.2068	0.00158501	0.0435603	0.0129068	0.388493	0.000700286	0.00057735	0.0841661	0.543793	0.214128	0.173645	0.00121713	0.036037	0.0543217	0.399413	0.0944107	1	0.950398	0.333285	0.980855	0.471601	0.916862	0.93043	0.995167	0.975245	0.999975	1	0.999998	1
Neocallimastigales	Neocallimastigaceae	Caecomyces	Caecomyces 1	0.352073	0.2336	0.09111	0.0482	0.48788	0.17664	0.0793867	0.0323	0.251698	0.203564	0.413804	0.214613	0.0860857	0.0429	0.087225	0.0007759	0.667588	0.853386	0.166837	0.233846	0.116295	0.0578598	0.174572	0.167801	0.135946	0.0146795	0.240927	0.198426	0.176458	0.205007	0.113851	0.0460345	0.0569536	0.995238	0.168798	0.913444	0.647552	0.999177	0.96532	0.987631	0.320086	0.207195	0.768198	0.611467	0.999997	0.999978
Neocallimastigales	Neocallimastigaceae	Cyllamyces	Cyllamyces 2	3.33333e-05	6.66667e-06	5e-05	1e-05	2.4e-05	5.33333e-05	0	6e-05	3.07692e-05	2.4e-05	2.90909e-05	2.22222e-05	2.85714e-05	2.66667e-05	8.25e-05	0.9083	0.7173	0.679	4.67618e-05	1.63299e-05	6e-05	2e-05	5.36656e-05	2.3094e-05	0	8.48528e-05	4.663e-05	3.97889e-05	4.7635e-05	2.90593e-05	5.01427e-05	4.84424e-05	7.65506e-05	0.813769	0.994644	0.974594	0.512974	0.999989	0.809092	0.932498	0.999655	0.985898	0.784588	1	0.912692	0.998621
Neocallimastigales	Neocallimastigaceae	JX184570	Neocallimastigaceae sp. (JX184570)	4.66667e-05	7.33333e-05	0	0.00036	0	0.00012	0.000306667	0.00024	0.000135385	0.000108	2.54545e-05	8.88889e-05	0.000131429	0.00032	0.0001225	0.06524	0.52919	0.2732	7.76316e-05	0.000130026	0	0.000549424	0	0.000174356	0.000320832	0.000339411	0.000220628	0.000266628	6.00606e-05	0.000136789	0.000247348	0.00045607	0.000186744	0.888982	0.376155	0.792608	0.990523	0.999963	0.999923	1	0.990857	0.895353	0.981759	0.929365	0.554007	0.986741
Neocallimastigales	Neocallimastigaceae	KF1	KF1	0.0428467	0.0153733	0.01006	0.01436	0.004936	0.156027	0.171707	0.01942	0.0805169	0.02235	0.0256145	0.0622578	0.0793371	0.0160467	0.0468625	0.764676	0.005092	0.025102	0.0999636	0.0350819	0.0194285	0.0285333	0.00771817	0.0730458	0.0635288	0.0111723	0.0899936	0.0577492	0.0735674	0.0839582	0.0948665	0.0228097	0.0208003	0.106853	0.0893728	0.831817	1	0.964409	0.949886	0.999164	0.994716	0.944158	0.999996	0.997944	0.999955	0.997776
Neocallimastigales	Neocallimastigaceae	Neocallimastix	Neocallimastix 1	0.176953	0.0851267	0.17995	0.00091	0.179184	0.01168	0.00324	0.02408	0.0760646	0.114796	0.177967	0.0606444	0.104217	0.00863333	0.383348	0.01067	0.38971	0.90724	0.195654	0.205317	0.303057	0.00147671	0.154696	0.0170093	0.00547343	0.0195161	0.123714	0.201969	0.169452	0.166637	0.234208	0.0148541	0.143878	0.768058	0.168133	0.994541	0.966569	0.999002	0.810346	0.270428	0.958479	0.154727	0.948739	0.998923	0.781337	0.99953
Neocallimastigales	Neocallimastigaceae	Orpinomyces	Orpinomyces 1a	0	2.66667e-05	3e-05	7e-05	0	1.33333e-05	1.33333e-05	0	6.15385e-06	2.8e-05	0	2.22222e-05	2.28571e-05	4.66667e-05	0.001045	0.03655	0.26991	0.18248	0	6.53197e-05	3.82971e-05	9.45163e-05	0	2.3094e-05	2.3094e-05	0	1.50214e-05	5.8183e-05	0	5.33333e-05	3.14718e-05	8.16497e-05	0.0033745	0.997728	0.997728	1	1	0.999456	0.999456	0.977777	0.841965	0.340966	0.998992	0.83246	0.992045	1
Neocallimastigales	Neocallimastigaceae	Orpinomyces	Orpinomyces 1b	7.33333e-05	0.000186667	3e-05	7e-05	1.6e-05	4e-05	4e-05	6e-05	3.38462e-05	9.8e-05	4.72727e-05	0.000137778	3.42857e-05	6.66667e-05	0.0039575	0.7559	0.1279	0.1794	6.40833e-05	0.000284722	3.82971e-05	8.86942e-05	3.57771e-05	4e-05	4e-05	2.82843e-05	3.59487e-05	0.000166436	5.88372e-05	0.00023758	3.59894e-05	7.00476e-05	0.0118229	0.994737	0.994737	0.937044	1	0.999714	0.999714	0.973659	0.980531	1	0.626325	0.964831	0.996198	0.787171
Neocallimastigales	Neocallimastigaceae	Piromyces	Piromyces sp. (JF423882/JF423888/JF423889)	2.66667e-05	0.0001	0	0	4.8e-05	9.33333e-05	0.00012	0	6.76923e-05	3.8e-05	3.63636e-05	9.77778e-05	5.14286e-05	0	2e-05	0.3265	0.1786	0.7342	6.53197e-05	0.000188892	0	0	7.15542e-05	8.32666e-05	0.000144222	0	9.00142e-05	0.000111242	6.5616e-05	0.000155063	0.000105108	0	3.57771e-05	0.987244	0.974295	0.984508	1	0.799773	0.750266	0.953467	0.998962	0.998962	0.777255	0.777255	1	0.99824
Neocallimastigales	Neocallimastigaceae	Piromyces	Piromyces 1	0.000553333	0.0216133	0.2065	0.16184	0.012616	0.028	9.33333e-05	0.00032	0.0113846	0.080318	0.00603636	0.0237422	0.11804	0.108	2e-05	0.5146	0.9327	0.4415	0.0012189	0.0527458	0.412947	0.323547	0.0281208	0.0482204	0.000128582	0.000169706	0.027804	0.228112	0.0188875	0.0482734	0.312146	0.264133	4.13118e-05	0.996804	0.999827	1	0.970584	0.999748	0.999829	0.999957	0.996963	0.986769	0.99995	0.999191	1	0.999993
Neocallimastigales	Neocallimastigaceae	Piromyces	Piromyces 2	0.07604	0.09362	9e-05	0.41617	0.003296	0.156947	0.320613	0.38762	0.171108	0.13415	0.0429745	0.114729	0.137457	0.406653	0.0901075	0.5615	0.2992	0.0529	0.13163	0.188245	7.57188e-05	0.48483	0.00547778	0.223946	0.238947	0.546537	0.260694	0.270393	0.10059	0.188913	0.219965	0.448323	0.132447	0.866054	0.260279	0.86151	0.973631	1	0.996027	0.994755	0.323113	1	0.712829	0.99925	0.496702	0.825533
Neocallimastigales	Neocallimastigaceae	Piromyces	Piromyces 3	0.0517067	0.22492	0.11619	0.01321	0.009064	0.0570133	0.128453	0.0221	0.0496862	0.108868	0.0323236	0.168951	0.121446	0.0161733	0.0836375	0.70068	0.89159	0.07753	0.0781451	0.251124	0.144302	0.0263133	0.0183596	0.05547	0.147402	0.00178191	0.0813975	0.169772	0.0606967	0.217329	0.13303	0.020908	0.103075	0.756318	0.728909	0.870205	1	1	1	0.953476	0.999743	0.98564	0.999476	0.594621	0.918119	0.984121
Neocallimastigales	Neocallimastigaceae	Piromyces	Piromyces 6	0.00268667	0.06286	0.05766	0.00071	0.002152	0.0339067	0.0111333	0.0005	0.0112985	0.031338	0.00244364	0.0532089	0.03772	0.00064	0.0016625	0.9547	0.9099	0.5818	0.00384803	0.1231	0.115267	0.00100737	0.00291443	0.0574855	0.0123391	0.000311127	0.0275873	0.0837021	0.00329836	0.102502	0.0855129	0.0008	0.00202317	0.99575	0.993074	1	1	0.999699	0.999431	0.993354	1	0.999999	0.994622	0.983322	1	0.999999
Neocallimastigales	Neocallimastigaceae	Piromyces	Piromyces 7	0.02766	0.0212067	3e-05	0.08113	0.000632	0.0177867	0.0818667	0.0115	0.0250092	0.030892	0.0153745	0.0200667	0.0351029	0.05792	0.048995	0.7123	0.4999	0.1553	0.0476668	0.0404552	3.82971e-05	0.114084	0.000988089	0.0190124	0.120914	0.0162069	0.0601533	0.0620356	0.036547	0.0334093	0.0823827	0.095679	0.072598	0.835238	0.368426	0.995988	0.995657	0.999583	0.94215	0.999676	0.549409	1	0.802476	0.999888	0.665099	0.88604
Neocallimastigales	Neocallimastigaceae	SK3	SK3	0.213967	0.181673	0.31708	0.05252	0.276216	0.299253	0.0691333	0.09276	0.20552	0.192612	0.242262	0.220867	0.210817	0.0659333	0.113138	0.002785	0.238472	0.323593	0.0975413	0.19924	0.30893	0.0652743	0.0997512	0.114407	0.0263006	0.035921	0.129497	0.190439	0.0989651	0.177592	0.255958	0.0569764	0.063488	1	0.896687	0.985835	0.918443	0.986639	0.999998	0.996151	1	0.0144632	0.998898	0.0600491	0.0350229	0.999939
No blast hit	Other	Other	Other	0	0	0	0	0	0	0	0	0	0	0	0	0	0	6e-05	nan	nan	nan	0	0	0	0	0	0	0	0	0	0	0	0	0	0	8.76356e-05	NaN	NaN	NaN	NaN	NaN	NaN	NaN	NaN	NaN	NaN	NaN	NaN	NaN
Other rare taxa	Other_rare	Other_rare	Other_rare	0.03364	0.0113067	0.00945	0.01284	0.009384	0.0119333	0.01128	0.0061	0.00990462	0.017942	0.0226145	0.0115156	0.0102343	0.0105933	0.0111125	0.08286	0.27182	0.29461	0.0377133	0.00324791	0.00285888	0.0130355	0.00369893	0.00305505	0.00108885	0.000424264	0.0032181	0.0227501	0.0296155	0.00300409	0.00233209	0.0106819	0.00285434	0.999054	0.999613	0.997561	1	0.961786	0.971745	0.789712	0.643788	0.543901	0.999879	0.998949	1	0.533371
[truncated: 21 more columns]

## Sheet: Table_S12
Table S12. The number and taxonomical affiliation of bacterial and archaeal core OTUs detected in treated (T-group) and control (C-group) calves at two (W2), four (W4), six (W6) and eight (W8) weeks of age. Core OTUs were defined for each group and week separately. Only OTUs present in all calves within a particular group at a particular week we defined as core OTUs. Shared OTUs are OTUs present …
					Control					Treatment				Shared C-group				Shared T-group				Retained
Phylum	Genus	Species	No unique OTUs	W2	W4	W6	W8		W2	W4	W6	W8		w2-w8	w4-w8	w6-w8		w2-w8	w4-w8	w6-w8		C-group	T-group
Actinobacteria			10	1	3	1	1		0	2	1	6		0	1	0		0	1	1		0	0
	f__Coriobacteriaceae	f__Coriobacteriaceae	2	0	2	0	0		0	0	0	0
			2	0	1	1	1		0	1	1	2			1				1	1
			4	0	0	0	0		0	1	0	3
	g__Eggerthella	Eggerthella lenta	1	1	0	0	0		0	0	0	0
	g__Bifidobacterium	Bifidobacterium sp.	1	0	0	0	0		0	0	0	1
Bacteroidetes			74	5	8	9	12		6	37	34	28		1	1	4		2	11	14		0	1
	f__[Paraprevotellaceae]	f__[Paraprevotellaceae]	2	0	0	0	0		0	2	0	0
	f__RF16	f__RF16	1	0	0	1	1		0	0	0	0				1
	f__S24-7	f__S24-7	1	0	0	0	0		0	1	0	0
	g__Bacteroides	Bacteroides spp.	1	0	1	0	0		0	0	0	0
			1	0	0	0	0		1	0	0	0
		Bacteroides fragilis	1	1	1	0	0		1	1	1	0
			1	1	0	0	0		0	0	0	0
	g__Butyricimonas	g__Butyricimonas	1	0	1	1	0		1	0	0	0
	g__CF231	g__CF231	3	0	0	0	0		0	2	2	0
	g__Prevotella	Prevotella spp.	35	0	0	0	0		1	21	20	17							7	9
			2	0	0	0	2		0	0	0	0
			8	2	3	2	6		2	5	7	5		1	1	2		2	4	4			1
			1	1	1	0	0		0	0	0	0
	g__YRC22	g__YRC22	2	0	0	0	0		0	0	1	1
			1	0	0	1	0		0	0	0	0
	o__Bacteroidales	o__Bacteroidales	3	0	0	2	1		0	0	0	0
			6	0	0	0	0		0	2	1	4
			3	0	0	2	2		0	3	2	1				1			1	1
			1	0	1	0	0		0	0	0	0
Fibrobacteres			4	0	0	0	2		0	2	2	0		0	0	0		0	0	0		0	0
	g__Fibrobacter	Fibrobacter succinogenes	2	0	0	0	2		0	1	1	0
			2	0	0	0	0		0	1	1	0
Firmicutes			100	26	28	19	29		12	23	21	21		1	3	10		3	6	11		1	1
	f__[Mogibacteriaceae]	f__[Mogibacteriaceae]	1	0	1	0	0		0	0	0	0
			2	0	0	0	0		0	1	0	1
	f__Clostridiaceae	f__Clostridiaceae	1	0	0	1	1		0	1	1	1				1			1	1
			1	0	0	0	0		0	0	0	1
	f__Lachnospiraceae	f__Lachnospiraceae	5	0	0	0	0		0	3	2	1
			2	0	0	0	2		0	0	0	0
			1	0	0	0	1		0	1	1	0
			10	9	4	0	0		0	0	0	0
			1	0	0	0	0		0	1	0	0
	f__Ruminococcaceae	f__Ruminococcaceae	3	3	1	0	0		0	0	0	0
			3	0	3	1
			7	1	3	1	5		0	0	0	0		1	1	1						1
			1	1	1	0	0		1	0	0	0
	f__Veillonellaceae	f__Veillonellaceae	2	0	0	0	0		2	0	1	1						1
	g__[Ruminococcus]	[Ruminococcus] sp.	1	1	0	0	0		0	0	0	0
		[Ruminococcus] gnavus	2	2	0	0	0		2	0	0	0
		g__Anaerovibrio	1	0	0	0	0		0	0	0	1
	g__Acidaminococcus	g__Acidaminococcus	1	0	1	0	0		0	0	0	0
	g__Blautia	Blautia producta	1	1	0	0	0		1	0	0	0
	g__Butyrivibrio	g__Butyrivibrio	6	0	1	3	6		0	5	2	1			1	3				1
			1	0	0	0	0		0	1	0	0
			1	0	0	0	1		0	0	0	0
	g__Faecalibacterium	Faecalibacterium prausnitzii	1	0	0	0	0		0	0	1	0
	g__Lactobacillus	g__Lactobacillus	1	0	0	0	0		0	0	0	1
	g__Lactobacillus	Lactobacillus brevis	1	0	0	0	0		0	0	0	1
	g__Mitsuokella	g__Mitsuokella	1	0	0	0	0		0	0	0	1
	g__Mogibacterium	g__Mogibacterium	2	0	0	1	2		0	0	2	2				1				2
			1	0	0	0	0		0	0	1	0
			1	0	1	0	0		0	0	0	0
	g__Moryella	g__Moryella	1	0	0	0	1		0	1	0	0
	g__Oscillospira	g__Oscillospira	2	1	2	0	0		0	0	0	0
			1	0	0	0	1		0	0	1	1								1
	g__Pseudobutyrivibrio	g__Pseudobutyrivibrio	1	0	0	0	1		0	1	1	0
	g__Roseburia	Roseburia faecis	1	0	0	0	1		0	0	0	0
	g__Ruminococcus	g__Ruminococcus	2	0	1	2	1		0	1	1	0			1	1
			1	1	0	0	0		0	0	0	0
	g__Ruminococcus	Ruminococcus flavefaciens	1	0	1	0	0		0	0	0	0
	g__Selenomonas	Selenomonas spp.	3	0	0	0	0		0	1	3	3							1	3
	g__Selenomonas	Selenomonas ruminantium	2	0	0	0	2		2	2	1	2						2	2	1
	g__Streptococcus	g__Streptococcus	1	1	1	0	0		1	0	0	0											1
			1	0	1	0	0		0	0	0	0
	g__Succiniclasticum	g__Succiniclasticum	1	1	1	0	0		1	0	0	0
			2	1	2	0	0		0	0	0	0
	g__Succiniclasticum		2	0	0	2	1		0	2	2	2				1			2	2
	g__Veillonella	Veillonella parvula	1	0	0	0	0		1	0	0	0
	o__Clostridiales	o__Clostridiales	1	0	0	0	0		0	1	1	0
			3	2	1	0	0		0	0	0	0
			2	0	1	2	1		1	1	0	1				1
			9	1	1	6	2		0	0	0	0				1																		L
Proteobacteria			12	3	1	3	1		5	4	4	4		0	0	0		1	2	3		0	1
	f__Enterobacteriaceae	f__Enterobacteriaceae	1	0	0	0	0		1	0	0	0
	f__Neisseriaceae	f__Neisseriaceae	1	1	0	0	0		1	0	0	0
			1	0	0	0	0		1	0	0	0
	f__Succinivibrionaceae	f__Succinivibrionaceae	1	0	0	0	1		0	1	1	0
			1	0	0	0	0		0	0	0	1
	g__Acinetobacter	g__Acinetobacter lwoffii	1	0	0	1	0		0	0	0	0
	g__Agrobacterium	g__Agrobacterium	1	0	0	0	0		0	1	0	0
	g__Bibersteinia	g__Bibersteinia	1	1	0	0	0		1	1	1	1						1	1	1			1
	g__Campylobacter	g__Campylobacter	1	0	0	1	0		0	1	1	1							1	1
	g__Sphingomonas	g__Sphingomonas	1	1	0	1	0		1	0	0	0
	g__Succinivibrio	g__Succinivibrio	1	0	0	0	0		0	0	1	1								1
	g__Sutterella	g__Sutterella	1	0	1	0	0		0	0	0	0
Spirochaetes			6	0	0	0	3		2	3	2	0		0	0	0		0	0	0		0	0
	g__Sphaerochaeta	g__Sphaerochaeta	1	0	0	0	0		1	0	0	0
	g__Treponema	g__Treponema	2	0	0	0	2		0	2	1	0
			2	0	0	0	0		1	1	1	0
			1	0	0	0	1		0	0	0	0
Verrucomicrobia			4	1	0	3	0		0	0	0	0		0	0	0		0	0	0		0	0
	f__RFP12	f__RFP12	3	0	0	3	0		0	0	0	0
	g__Akkermansia	Akkermansia muciniphila	1	1	0	0	0		0	0	0	0
Elusimicrobia			1	0	0	0	0		0	0	1	0		0	0	0		0	0	0		0	0
	f__Elusimicrobiaceae	f__Elusimicrobiaceae	1	0	0	0	0		0	0	1	0
Planctomycetes			1	0	0	0	0		0	1	0	0		0	0	0		0	0	0		0	0
	f__Pirellulaceae	f__Pirellulaceae	1	0	0	0	0		0	1	0	0
Tenericutes			1	1	0	0	0		0	0	0	0		0	0	0		0	0	0		0	0
	RF39	o__RF39	1	1	0	0	0		0	0	0	0
TM7			1	0	0	1	1		0	0	0	0		0	0	1		0	0	0		0	0
	F16	f__F16	1	0	0	1	1		0	0	0	0				1
Unassigned			4	0	0	1	0		0	2	0	3		0	0	0		0	1	0		0	0
	Unassigned	Unassigned	1	0	0	0	0		0	1	0	0
			1	0	0	1	0		0	1	0	1							1
			2	0	0	0	0		0	0	0	2
		Grand Total	222	37	43	40	52		26	78	68	65		2	5	15		6	21	29		1	3
Euryarchaeota			4	0	3	3	3		1	4	3	3		0	3	3		1	3	3		0	1
	g__Methanobrevibacter	g__Methanobrevibacter	2	0	2	2	2		1	2	2	2			2	2		1	2	2			1
	g__Methanosphaera	g__Methanosphaera	1	0	1	1	1		0	1	1	1			1	1			1	1
	g__vadinCA12	g__vadinCA12	1	0	0	0	0		0	1	0	0

## Sheet: Table_S13
Table S13. The number and taxonomical affiliation of ciliate protozoan core OTUs detected in treated (T-group) and control (C-group) calves at two (W2), four (W4), six (W6) and eight (W8) weeks of age. Core OTUs were defined for each group and week separately. Only OTUs present in all calves within a particular group at a particular week we defined as core OTUs. Shared OTUs are OTUs present in th…
			T-group					C-group			Shared T-group				Shared C-group		Retained
Species	No. Unique OTUs		W2	W4	W6	W8		W6	W8		W2-W8	W4-W8	W6-W8		W6-W8		T-group	C-group
g__DiploplastronEremoplastron	1		1	0	0	0		0	0		0	0	0		0		0	0
	1		1	0	0	0		0	0		0	0	0		0		0	0
g__Entodinium	7		7	0	0	1		0	1		1	0	0		0		0	0
	5		5	0	0	0		0	0		0	0	0		0		0	0
	1		1	0	0	0		0	1		0	0	0		0		0	0
	1		1	0	0	1		0	0		1	0	0		0		0	0
g__Isotricha sp.	4		0	1	4	3		4	2		0	0	3		2		0	1
	4		0	1	3	2		3	1		0	0	3		2		0	1
g__Ophryoscolex	1		0	1	0	0		0	0		0	0	0		0		0	0
	1		0	1	0	0		0	0		0	0	0		0		0	0
s__Dasytricha_ruminantium	2		0	0	0	0		2	0		0	0	0		0		0	0
	2		0	0	0	0		2	0		0	0	0		0		0	0
s__Entodinium_furca_dilobum	3		3	1	2	1		2	1		1	1	1		1		1	1
	1		1	0	0	0		0	0		0	0	0		0		0	0
	2		2	1	2	1		2	1		1	1	1		1		1	1
s__Entodinium_furca_monolobum	5		5	3	2	1		1	2		1	1	1		1		1	1
	2		2	2	2	1		1	2		1	1	1		1		1	1
	3		3	1	0	0		0	0		0	0	0		0		0	0
s__Entodinium_longinucleatum	2		2	0	0	1		0	1		1	0	0		0		0	0
	1		1	0	0	1		0	0		1	0	0		0		0	0
	1		1	0	0	0		0	1		0	0	0		0		0	0
s__Epidinium_caudatum	8		7	6	6	5		4	2		4	5	5		2		4	2
	2		2	2	2	2		2	2		2	2	2		2		2	2
	4		4	2	2	1		0	0		1	1	1		0		1	0
	2		1	2	2	2		2	0		1	2	2		0		1	0
s__Eremoplastron_dilobum	2		2	1	2	1		2	2		1	1	1		2		1	2
	2		2	1	2	1		2	2		1	1	1		2		1	2
s__Eudiplodinium_maggii	1		0	1	0	0		0	0		0	0	0		0		0	0
	1		0	1	0	0		0	0		0	0	0		0		0	0
s__Eudiplodinium_rostratum	3		3	2	2	3		2	1		3	2	2		1		2	1
	1		1	0	0	1		0	0		1	0	0		0		0	0
	2		2	2	2	2		2	1		2	2	2		1		2	1
s__Isotricha_intestinalis	2		0	2	2	2		2	0		0	2	2		0		0	0
	2		0	2	2	2		2	0		0	2	2		0		0	0
s__Isotricha_prostoma	7		0	4	6	6		3	2		0	4	5		2		0	2
	3		0	3	3	3		3	2		0	3	3		2		0	2
	3		0	0	3	2		0	0		0	0	2		0		0	0
	1		0	1	0	1		0	0		0	1	0		0		0	0
s__Ostracodinium_dentatum	1		1	1	1	1		1	0		1	1	1		0		1	0
	1		1	1	1	1		1	0		1	1	1		0		1	0
s__Polyplastron_multivesiculatum	1		0	0	0	0		1	0		0	0	0		0		0	0
	1		0	0	0	0		1	0		0	0	0		0		0	0
s__Triadinium_caudatum	1		0	1	1	0		0	0		0	0	0		0		0	0
	1		0	1	1	0		0	0		0	0	0		0		0	0
Grand Total	51		31	24	28	25		24	14		13	17	21		11		10	10

## Sheet: Table_S14
Table S14. The number and taxonomical affiliation of anaerobic fungal core OTUs detected in treated (T-group) and control (C-group) calves at two (W2), four (W4), six (W6) and eight (W8) weeks of age. Core OTUs were defined for each group and week separately. Only OTUs present in all calves within a particular group at a particular week we defined as core OTUs. Shared OTUs are OTUs present in the…
			Control					Treatment					Shared C-group				Shared T-group				Retained
Species	Unique_OTUs		W2	W4	W6	W8		W2	W4	W6	W8		W2-W8	W4-W8	W6-W8		W2-W8	W4-W8	W6-W8		C-group	T-group
BlackRhino	11		0	0	0	0		2	7	6	5		0	0	0		1	4	2		0	0
	10		0	0	0	0		2	6	6	5		0	0	0		1	4	2		0	0
	1		0	0	0	0		0	1	0	0		0	0	0		0	0	0
Buwchfawromyces/SK2	7		0	0	1	0		0	1	1	7		0	0	0		0	1	1		0	0
	5		0	0	0	0		0	0	0	5		0	0	0		0	0	0		0	0
	1		0	0	1	0		0	1	0	1		0	0	0		0	1	0		0	0
	1		0	0	0	0		0	0	1	1		0	0	0		0	0	1		0	0
Caecomyces 1	36		14	5	1	1		29	19	0	15		1	1	0		11	10	0		0	0
	9		9	5	1	1		9	9	0	9		1	1	0		9	9	0		0	0
	2		0	0	0	0		2	1	0	0		0	0	0		0	0	0		0	0
	1		0	0	0	0		0	1	0	0		0	0	0		0	0	0		0	0
	3		0	0	0	0		0	0	0	3		0	0	0		0	0	0		0	0
	2		0	0	0	0		0	2	0	0		0	0	0		0	0	0		0	0
	4		0	0	0	0		4	4	0	2		0	0	0		2	2	0		0	0
	5		5	0	0	0		5	2	0	1		0	0	0		1	0	0		0	0
	10		0	0	0	0		10	0	0	0		0	0	0		0	0	0		0	0
Cyllamyces 2	1		0	0	0	0		0	1	0	0		0	0	0		0	0	0		0	0
	1		0	0	0	0		0	1	0	0		0	0	0		0	0	0		0	0
KF1	30		0	0	0	0		0	21	23	13		0	0	0		0	11	10		0	0
	10		0	0	0	0		0	10	10	10		0	0	0		0	10	10		0	0
	6		0	0	0	0		0	6	6	0		0	0	0		0	0	0		0	0
	4		0	0	0	0		0	4	0	0		0	0	0		0	0	0		0	0
	7		0	0	0	0		0	0	7	0		0	0	0		0	0	0		0	0
	2		0	0	0	0		0	0	0	2		0	0	0		0	0	0		0	0
	1		0	0	0	0		0	1	0	1		0	0	0		0	1	0		0	0
Neocallimastix 1	24		1	0	1	1		18	1	1	17		0	0	1		11	1	1		0	0
	1		0	0	1	1		1	0	1	1		0	0	1		1	0	1		0	0
	9		0	0	0	0		9	0	0	9		0	0	0		9	0	0		0	0
	6		0	0	0	0		0	0	0	6		0	0	0		0	0	0		0	0
	1		1	0	0	0		1	1	0	1		0	0	0		1	1	0		0	0
	7		0	0	0	0		7	0	0	0		0	0	0		0	0	0		0	0
Piromyces 1	2		0	0	0	1		0	1	0	0		0	0	0		0	0	0		0	0
	1		0	0	0	1		0	0	0	0		0	0	0		0	0	0		0	0
	1		0	0	0	0		0	1	0	0		0	0	0		0	0	0		0	0
Piromyces 2	16		2	0	0	0		1	3	15	3		0	0	0		1	1	3		0	1
	10		0	0	0	0		0	0	10	0		0	0	0		0	0	0		0	0
	2		2	0	0	0		1	1	2	2		0	0	0		1	1	2		0	1
	1		0	0	0	0		0	0	1	1		0	0	0		0	0	1		0	0
	1		0	0	0	0		0	1	0	0		0	0	0		0	0	0		0	0
	1		0	0	0	0		0	0	1	0		0	0	0		0	0	0		0	0
	1		0	0	0	0		0	1	1	0		0	0	0		0	0	0		0	0
Piromyces 3	10		0	1	0	0		0	7	2	6		0	0	0		0	4	1		0	0
	1		0	0	0	0		0	1	1	1		0	0	0		0	1	1		0	0
	2		0	0	0	0		0	0	0	2		0	0	0		0	0	0		0	0
	3		0	0	0	0		0	3	0	3		0	0	0		0	3	0		0	0
	2		0	0	0	0		0	2	0	0		0	0	0		0	0	0		0	0
	1		0	1	0	0		0	1	0	0		0	0	0		0	0	0		0	0
	1		0	0	0	0		0	0	1	0		0	0	0		0	0	0		0	0
Piromyces 6	2		0	0	0	0		0	0	0	2		0	0	0		0	0	0		0	0
	2		0	0	0	0		0	0	0	2		0	0	0		0	0	0		0	0
Piromyces 7	5		0	0	0	0		0	3	3	1		0	0	0		0	0	1		0	0
	2		0	0	0	0		0	1	2	1		0	0	0		0	0	1		0	0
	2		0	0	0	0		0	2	0	0		0	0	0		0	0	0		0	0
	1		0	0	0	0		0	0	1	0		0	0	0		0	0	0		0	0
SK3	37		8	7	16	1		16	28	10	23		1	1	1		15	17	8		1	6
	1		1	1	1	1		1	1	1	1		1	1	1		1	1	1		1	1
	2		0	2	2	0		2	2	2	2		0	0	0		2	2	2		0	2
	5		0	0	0	0		0	0	0	5		0	0	0		0	0	0		0	0
	4		0	0	0	0		4	4	0	4		0	0	0		4	4	0		0	0
	5		3	3	3	0		5	5	0	5		0	0	0		5	5	0		0	0
	1		0	0	0	0		0	0	1	1		0	0	0		0	0	1		0	0
	2		2	0	2	0		0	2	1	1		0	0	0		0	1	1		0	0
	3		0	0	3	0		0	0	0	0		0	0	0		0	0	0		0	0
	7		0	0	0	0		0	7	0	0		0	0	0		0	0	0		0	0
	3		2	1	3	0		3	3	3	3		0	0	0		3	3	3		0	3
	1		0	0	1	0		0	1	1	0		0	0	0		0	0	0		0	0
	1		0	0	0	0		0	1	0	1		0	0	0		0	1	0		0	0
	1		0	0	0	0		0	1	1	0		0	0	0		0	0	0		0	0
	1		0	0	1	0		1	1	0	0		0	0	0		0	0	0		0	0
Grand Total	181		25	13	19	4		66	92	61	92		2	2	2		39	49	27		2	14
